# Supplementary material for: ﻿Lepidoptera of North America, north of Mexico: an annotated list containing geographic ranges and host-plant records
Source: Zookeys. 2025 Nov 26;1261:101–13. doi: 10.3897/zookeys.1261.160796 (PMC12676573; doi:10.3897/zookeys.1261.160796)
Supplement: Supplementary material 1 — An annotated list Lepidoptera of USA & Canada with ranges & host records [file zookeys-1261-101_article-160796__-s001.xlsx]

## Sheet: UDELep May 2025
APPENDIX #1				2025-08-26	Lepidoptera of North American north of Mexico: An annotated list containing geographic ranges and host plant records				SIZE [WS]=wingspan [TL]=total length [FW]=forewing length		Strays are known to occasionally occur in a state, but unlikely to overwinter or migrate south = [strays] & questioned records, illogical records, unestablished occurances = [fugitive] . These are not counted in the plant list. In some cases the leps do breed and lay eggs, so occurrences may have an ecological function. With global warming, some Leps may become residents in the future.	STATES & Province dicreet codes	BROAD: NewEngland (NE = MA ME NH VT); MidAtlantic (MA = NY CT RI PA NJ DE MD VA); SouthEast (SE = NC SC GA FL AL MS LA); MidWest (MW = OH WV KY IN IA MO TN AR MI IL WI MN ND SD NE KS); SouthWest (SW = TX OK AZ NM); RockyMts (RM = ID MT WY UT CO); PacificWest (PW = OR WA CA NV)	regions NARROW: New England (ME VT NH MA); MidAtlantic (NY CT RI PA MD DE VA); SouthEast (NC SC FL GA); GulfStates (AL MS LA); LowerMidwest (LM= TN KY MO AR); UpperMidwest (UM = WV OH IL IN IA); GreatLake (GL = MI WI MN;) Plain States (PS = KS NE AK SD ND); RockyMts. (RM = CO WY MT UT ID); SouthWest (SW = TX NM AZ OK); PacificWest (PW = CA OR WA)			synonyms; subspecies & alternate usages				**[unresolved]] indicates this data could be any number or combination of several genera into which the original genus was seperated.	SEARCH	Host plant clarification, question or refuted & other notes	hostplant references	global region (Exotic in North America & Holarctic designations are compehensive); (Neotropical refers native records with southerly, non-USA locations)				Contiguous USA, Canada & AK for established records
UDLep#	P3#_(OLD_MONA#)_(Pohl_et_al_2016)	CURRENT_MONA#_(Pohl_&_Nanz_2023)	Hodges_#(Hodges_1974	LEP_COMMON_NAME	LEP_FAMILY	LEP_SUBFAMILY	SPECIES_COMPLETE_BINOMIAL_NOMENCLATURE	ORIGINAL_GENERIC_NAME	LEP_SIZE	RANGES_COMPREHENSIVE_JUSTIFICATION	RANGE _[strays]_&_[fugitive]	RANGE _STATE_&_PROVINCE	RANGE _REGIONS_BROAD	RANGE _REGIONS_NARROW	OTHER_REFERENCES	notes	SYNONYMIES_&_ALTERNATE_LEP_NAMES	COUNT_HOST_PLANT_FAMILIES	COUNT_HOST_PLANT_GENERA	HOST_FAMILIES	HOST_GENERA	HOST_GENUS_DISCREET_SEARCH	HOST_NOTES	HOST_references	LEP_RANGE_BEYOND_NORTH_AMERICA	HOST_category_(code)	HIGHER_CATEGORY	FAMILY_COMMON_NAME	RANGES_BY_COUNTRY	EXOTIC_STATUS	notes
200001	930652	930652	8438	X	Erebidae	Scoleocampinae	Abablemma bilineata (Barnes & McDunnough, 1916)	(Phobolosia)	14mm [WS] (Barnes & McDunnough 1916b)	San Benito TX (types); TX (Barnes & McDunnough 1916b); TX (Bordelon 2014); TX (Knudson & Bordelon 1999); = TX		TX	SW	SW		x						NULL			range reported here limited to USA & Canada, but may extend farther south	NULL	Macromoth	Owlet Moths	Contiguous USA	native	x
200002	930651	930651	8437	Brimley's Halfling	Erebidae	Scoleocampinae	Abablemma brimleyana (Dyar, 1914)	(Phobolosia)	8-9mm [TL] (Leckie & Beadle 2018); 7-7.8mm [FW] (Pogue 2012)	NC (types); Raleigh NC to FL (Forbes 1954); NJ to FL & TX (Wagner et al 2011); north to NJ along Atlantic coastal plain (Wagner et al 2008a); NC to FL, west to TX, likely AR (Heppner 2007); northcentral FL (Austin 2010); GA - MD to FL to AL (Adams 2013); VA (Chazal & Van Alstine 2002); TX (Blanchard et al 1985); LA (Landau & Prowell 1999b); LA (Landau & Prowell 1999a); MD south to FL west to NE M…		NJ DE MD VA NC SC GA FL AL MS LA TN KY MO AR OK TX NE	MA SE MW SW	MA SE GS LM PS SW		x		1	(Algae)	Chaetophoraceae[Protococcaceae][Algae]	Protococcus[Algae]	.Protococcus..Algae.	green Algae & perhaps lichens (Leckie & Beadle 2018)	Poole 1989; Wagner et al 2008a (Protococcus viridus)	range reported here limited to USA & Canada, but may extend farther south	Al	Macromoth	Owlet Moths	Contiguous USA	native	x
200003	930653	930653	8438.1	Double-eyed Halfling	Erebidae	Scoleocampinae	Abablemma duomaculata (Barnes & Benjamin, 1925)	(Phobolosia)	13-16mm [WS] (Barnes & Benjamin 1925a)	south TX [in east] (Wagner et al 2011); TX (Blanchard et al 1985); TX [notes it is questionable record] (Knudson & Bordelon 1999); = TX		TX	SW	SW		x		2	1	Fabaceae Physciaceae[Lichens]	Physcia[Lichens] Ebenopsis	.Physcia..Ebenopsis..Lichens.		Wagner et al 2011; Wagner et al 2008a (Physcia-encrusted branches of Ebenopsis ebano[=Pithecellobium ebano])	range reported here limited to USA & Canada, but may extend farther south	Va Li	Macromoth	Owlet Moths	Contiguous USA	native	x
200004	770333	77a0408	4247.1	Ghost Yellow	Pieridae	Coliadinae	Abaeis albula (Cramer, 1775)	(Papilio)		accidental stray to TX (Hackland 2004); TX (Chuah & Cushing 1995); TX (Knudson & Bordelon 1999); Mexico, Honduras, South America to Argentina, Trinidad, St. Vincent (Warren et al 2012); Mexico, Belize, Guatamala, Hondorus, Nicaragua, Costa Rica. Panama, south to southern Brazil (Godman & Salvin 1901); = [strays] TX	[strays] TX	[strays]	SW	SW		x	Eurema albula (Cramer); Eurema albula albula (Cramer 1775) [extralimital]; Eurema albula celata (Felder 1869) (Terias); Papilio cassiae Sepp [1843]; Terias clara Bates 1861; Terias melacheila Möschler 1877; Terias tapeina Bates 1861; Terias leucilla Felder 1869; [reassignment per (Zhang et al 2019a)]	1	4	Fabaceae	Cassia Glycine Medicago Senna	.Cassia..Glycine..Medicago..Senna.		DeVries 1987 (Senna fruticosa[=Cassia fruticosa]); Chuah & Cushing 1995 (Cassia sp.); Beccaloni et al 2008 (Tropical host plants: Cassia sp., Glycine max, Medicago sativa, Senna alata, Senna corymbosa, Senna fruticosa, Senna papillosa, Senna sp.) & [oviposition record] (Picramnia antidesma ssp. fessonia); [exclude Picramnia antidesma ssp. fessonia pending verification]	includes Neotropical records	Va	Butterfly -stray	Sulphurs	stray - Contiguous USA	native	x
200005	770330	77a0405	4245	Boisduval's Yellow, Boisduval's Sulphur	Pieridae	Coliadinae	Abaeis boisduvaliana (Felder & Felder, 1865)	(Terias)	28-41mm [WS] (Pyle 1981)	southern AZ NM TX & Mexico (Brock & Kaufman 2003); TX (Knudson & Bordelon 1999); migrants to southern NM (Cary & Holland 1992); Cuba (Fernández-Hernández 2007); southern USA TX to AZ, Cuba, Mexico to Costa Rica, strays to FL (Heppner 2007); = AZ NM TX [& strays] FL	[strays] FL	AZ NM TX	SW	SW		x	Eurema boisduvaliana (Felder & Felder); Eurema ingrata Felder 1869; Eurema rosa Scott 1986; [reassignment per (Zhang et al 2019a)]	1	1	Fabaceae	Senna	.Senna.	sennas (Brock & Kaufman 2003)	Scott 1986a; Heppner 2007 (Senna bicapsularis[=Cassia bicapsularis], Senna occidentalis[=Cassia occidentalis]); Beccaloni et al 2008 [for Eurema arbela boisduvaliana] (Tropical host plants: Senna bicapsularis, Senna hayesiana, Senna obtusifolia, Senna occidentalis , Senna pallida, Senna papillosa)	includes Neotropical records	Va	Butterfly	Sulphurs	Contiguous USA	native	x
200006	770331	77a0406	4246	Mexican Yellow, Wolf-Face Yellow	Pieridae	Coliadinae	Abaeis mexicana (Boisduval, 1836)	(Terias)	35-48mm [WS] (Pyle 1981)	Mexico KS AZ TX (types); LA AR TX OK CO NM AZ CA UT NV (Allen et al 2005); NE CO OK TX NM AZ KS extreme western AR MO, extreme southern CA & strays to: LA IL IN MI WI MN IA ND SD MT WY UT NV SK MB (Brock & Kaufman 2003); LA -state record (Scholtens 2008); AR (Lovely & Ettman 2018); strays or migratory IL (Irwin & Downey 1973); OK (Nelson 1979); strays to SK MB ON [for Eurema mexicana mexicana (Bo…	[strays] LA IL IN MI WI MN IA ND SD MT WY UT NV & SK MB ON	NE CO OK TX NM AZ KS MS AR MO CA	SW RM PW MW SE	LM PS SW RM PW GS		x	Eurema mexicana (Boisduval); Eurema mexicana mexicana (Boisduval 1836); Eurema biedermanni Ehrmann 1925; Terias damaris Felder & Felder 1865; Terias depuiseti Boisduval 1870; Eurema recta Klots 1929; Eurema rosa Whittaker & Stallings 1944; [reassignment per (Zhang et al 2019a)]	1	8	Fabaceae	Acacia[unresolved] Acaciella[=Acacia] Astragalus Caesalpinia Cassia[unresolved] Diphysa Robinia Senna	.Acacia.[unassigned]..Acaciella..Astragalus..Caesalpinia..Cassia.[unassigned]..Diphysa.Robinia..Senna.	locust and other legumes (Brock & Kaufman 2003)	Allen et al 2005 (Acaciella angustissima[=Acacia angustissima], Robinia sp.); Kingsley 1998 (Cassia sp.); Scott 1986a (Robinia neomexicana); Robinson et al 2002 (Caesalpinia sp., Cassia sp.); Scott 2020 (Acacia sp., Robinia neomexicana); Beccaloni et al 2008 (Tropical host plants: Acaciella angustissima[=Acacia angustissima], Astragalus sp., Cassia sp., Diphysa americana, Senna hirsuta)	includes Neotropical records	Va	Butterfly	Sulphurs	Contiguous USA	native	x
200007	770339	77a0404	4242	Sleepy Orange, Sleepy Yellow, Erratic Orange	Pieridae	Coliadinae	Abaeis nicippe (Cramer, 1779)	(Papilio)	25-35mm [WS] (Pyle 1981)	VA (types); CA TX OK NM AZ PA DE MD VA NC SC GA FL AL MS LA KS NE MO TN KY WV IL IN IA MN OH AR (Allen et al 2005); PA NJ DE MD VA WV OH NC SC GA FL AL MS LA KY TN IN IL MO AR TN NE KS OK TX NM AZ CO CA NV with strays to MA CT RI NY IA MI WI SD WY UT (Brock & Kaufman 2003); TN (Vlach et al 2010); AR (Lovely & Ettman 2018); strays to ON QC (Pohl et al 2018e); KS (Schwilling & Ely 1991); NJ pinelan…	[strays] MA CT RI NY IA MI WI SD WY UT & ON QC	PA NJ DE MD VA WV OH NC SC GA FL AL MS LA KY TN IN IL MO AR TN NE KS OK TX NM AZ CO CA NV	MW MA SE SW PW RM	MA SE GS LM UM PS SW RM PW	Woodbury 1994, Gochfeld & Burger 1997	x	Eurema nicippe (Cramer); Eurema callae Field 1936; Eurema dammersi Gunder 1930; Terias flava Strecker 1878; Eurema pallens Whittaker & Stallings 1944; Eurema rosa Scott 1986	1	6	Fabaceae	Aeschynomene Astragalus Cassia Chamaecrista Senna Trifolium	.Aeschynomene..Astragalus..Cassia..Chamaecrista..Senna..Trifolium.	Sennas (Brock & Kaufman 2003); larvae eat flower buds, young fruits, leaves (Scott 2020)	Wagner 2005; Minno et al 2005; Austin & Leary 2008 (Senna armata); Kingsley 1998 (Senna covesii[=Cassia covesii]); Minno et al 2005 (Senna obtusifolia, Senna occidentalis, Senna pendula); Pyle 1981 (Trifolium); Heppner 2007 (Aeschynomene americana, Cassia sp., Chamaecrista fasciculata[=Cassia fasciculata], Chamaecrista nictitans[=Cassia nictitans], Senna armata[=Cassia armata], Senna bicapsularis…	includes Neotropical records	Va	Butterfly	Sulphurs, Oranges	Contiguous USA	native	x
200008	770332	77a0407	4247	Salome Yellow	Pieridae	Coliadinae	Abaeis salome (Felder & Felder, 1861)	(Terias)		southern NM & southern TX, Panama [for Eurema salome jamapa] (Warren et al 2012); extremely rare vagrant to southern TX (Opler 1998); TX [for Eurema salome limoneus] (Knudson & Bordelon 1999); = [strays] TX NM	[strays] TX NM	[strays]	SW	SW		x	Eurema salome (Felder & Felder); Eurema salome salome (Felder & Felder 1861) [extralimital]; Eurema salome jamapa (Reakirt 1866) (Terias); Terias lurida d'Almeida 1928; Eurema salome limoneus (Felder & Felder 1861) (Terias) [South American subspecies]; [reassignment per (Zhang et al 2019a)]	1	3	Fabaceae	Chamaecrista Diphysa Senna	.Chamaecrista..Diphysa..Senna.		Opler 1998; Beccaloni et al 2008 [for Eurema Salome] (Tropical host plants: Senna pallida, Senna sp.) & [for Eurema salome limoneus)] (Tropical host plants: Chamaecrista glandulosa var. tristicula, Senna mutisiana) & [Oviposition record] (Diphysa americana)	includes Neotropical records	Va	Butterfly -stray	Sulphurs	stray - Contiguous USA	native	x
200009	933673	933673	11025	X	Noctuidae	Noctuinae	Abagrotis alampeta Franclemont, 1967	(Abagrotis)	17mm [FW] (Buckett 1968c)	AZ (types); northern NM, southern UT, southernmost NV, & adjacent CA to western TX & Mexico (Lafontaine 1998); Santa Rita Mountains AZ (types); AZ (Walsh 2011); NM (Harp 2008); AZ (Kingsley 1998); TX (Knudson & Bordelon 1999); = CA AZ NM UT NV TX		CA AZ NM UT NV TX	RM PW SW	SW RM PW		x						NULL			includes Neotropical records	NULL	Macromoth	Owlet Moths, Dart Moths, Darts, Cutworms	Contiguous USA	native	x
200010	933652	933652	11015	X	Noctuidae	Noctuinae	Abagrotis alcandola (Smith, 1908)	(Rhynchagrotis)	15-17mm [FW] (Bucket 1968b)	AZ [Santa Catalina Mountains AZ is type for synonym tristis] (types); AZ with unconfimed record in CO (Lafontaine 1998); AZ (Walsh 2011); = AZ		AZ	SW	SW	Buckett 1968b	x	Abagrotis tristis Barnes and McDunnough 1912	1	1	Oleaceae	Fraxinus	.Fraxinus.		Lafontaine 1998	range reported here limited to USA & Canada, but may extend farther south	Va	Macromoth	Owlet Moths, Dart Moths, Darts, Cutworms	Contiguous USA	native	x
200011	933680	933680	11029	Greater Red Dart, Mottled Grey Cutworm	Noctuidae	Noctuinae	Abagrotis alternata (Grote, 1864)	(Noctua)	35-42mm [WS] (Covell 1984); 20-23mm [TL] (Leckie & Beadle 2018) & (Beadle & Leckie 2012); 16-19mm [FW] (Bucket 1968d); 15-20mm [FW] (Pogue 2006a)	NY (types); QC to AB & UT south to MS (Forbes 1954); AB to NS south to mountains of GA & TX [in east] (Wagner et al 2011); USA & southern Canada NS to AB south to northern FL MS TX & NM, including UT CO NM MT ND SD OK MN MO AR TN KY IL IN OH MN WI MI NC VA MD WV PA NY CT VT NH ME (Lafontaine 1998); "throughout our area" [eastern USA] (Covell 1984); NC TN (Pogue 2006a); OH (Rings & Metzler 1989); …		ME NH VT MA CT RI NY PA NJ DE MD VA NC SC GA FL AL MS LA WV KY TN OH IN IL MI WI MN IA MO AR ND SD NE KS OK TX NM AZ MT WY UT CO & AB SK MB ON QC NF[NL] NB NS PE	MA SE MW RM SW NE	NE MA SE GS LM UM GL PS SW RM	Zhang 1994, Buckett 1968a, Buckett 1968d	x	Lampra alternata (Grote); Rhyncharotis alternata (Grote); Triphaena alternata ab. alternatella Strand; Triphaena alternata ab. uniformis Strand; Triphaena alternatella Strand 1916; Triphaena uniformis Strand 1916	9	12	Bignoniaceae Brassicaceae Ericaceae Fagaceae Juglandaceae Oleaceae Pinaceae Rosaceae Solanaceae Detritophagous	Brassica Campsis Carya Fragaria Fraxinus Juglans Malus Quercus Picea Prunus Solanum[&Lycopersicon] Vaccinium Detritophagous[plant]	.Brassica..Campsis..Carya..Fragaria..Fraxinus..Juglans..Malus..Quercus..Picea..Prunus..Solanum..Vaccinium..Detritophagous.	deciduous trees & low plants (Beadle & Leckie 2012); Polyphagous - on shrubs, trees & vegetables (Zhang 1994); dead & living leaves flower & buds (Wagner et al 2011)	Poole 1989; Tietz 1972 (Quercus alba, Quercus sp., & others); Rings et al 1992 (Quercus velutina, & others); Lafontaine 1998 (Brassica oleracea, Carya sp., Fragaria sp., Juglans sp., Malus sp., Prunus avium, Prunus sp., Quercus sp., Solanum lycopersicum, Solanum tuberosum); Wagner et al 2011 [to genus only, species records incomplete - only Quercus species records complete at this time]	range reported here limited to USA & Canada, but may extend farther south	Va De	Macromoth	Owlet Moths, Dart Moths, Darts, Cutworms	Contiguous USA & Canada	native	x
200012	933688	933688	11045	Blueberry Budworm Moth	Noctuidae	Noctuinae	Abagrotis anchocelioides (Guenée, 1852)	(Ceratis)	37mm [WS] (Forbes 1954); 15-18mm [FW] (Pogue 2006a)	PA (Tietz 1952); ME & ON to central NY west to MN & MB (Forbes 1954); southern ME & southern QC, west to southern MB south to NJ KY & MO, including WV OH PA MI WI MN NY PA NH VT (Lafontaine 1998); NC (Pogue 2006a); GA (Adams 2013); OH (Summerville et al 1999); KS [for Glaea anchocelioides] (Snow 1875); ME (Brower 1974); VT (Grehan et al 1995b); VT (Griggs & Grehan 2001); OH (Rings 2001); OH (Ring…		ME NH VT MA CT RI NY PA NJ DE MD VA NC KY OH MI WI MN GA IA MO KS AR & MB ON QC	NE MA MW SE	NE MA SE LM UM GL PS	Zhang 1994	x	Rhynchagrotis anchocelioides (Guenée)	3	3	Ericaceae Rosaceae Vitaceae	Fragaria Vaccinium Vitis	.Fragaria..Vaccinium..Vitis.		Poole 1989; JB Smith 1899; Zhang 1994	range reported here limited to USA & Canada, but may extend farther south	Va	Macromoth	Owlet Moths, Dart Moths, Darts, Cutworms	Contiguous USA & Canada	native	x
200013	933654	933654	11037	X	Noctuidae	Noctuinae	Abagrotis apposita (Grote, 1878)	(Agrotis)	14-17mm [FW] (Buckett 1968d) & (Crabo et al 2014)	BC (types); southern BC to western ID, central ID & south-central C, including WA OR (Lafontaine 1998); BC WA OR CA ID western MT - south to southcentral CA (Crabo et al 2014); BC (Lafontaine & Troubridge 1998); MT BC & possibly AB (Pohl et al 2010); eastern OR (Grimble et al 1992); southeastern WA (Thompson et al 2014); BC & likely AB (Schmidt et al 2018g); Cascade Range WA (Mustelin et al 2020)…		WA OR CA ID MT & BC	RM PW	RM PW	Buckett 1968a	x		3	3	Ericaceae Rhamnaceae Rosaceae	Amelanchier Arbutus Ceanothus	.Amelanchier..Arbutus..Ceanothus.	many kinds of hardwoods (Crabo et al 2014)	Crabo et al 2014 (Amelanchier sp., Arbutus menziesii, Ceanothus sp.); Lafontaine 1998; JC Miller & Hammond 2003 (Arbutus menziesii, Ceanothus sanguineus)	range reported here limited to USA & Canada, but may extend farther south	Va	Macromoth	Owlet Moths, Dart Moths, Darts, Cutworms	Contiguous USA & Canada	native	x
200014	933677	933677	11028	X	Noctuidae	Noctuinae	Abagrotis baueri McDunnough, 1949	(Abagrotis)	16-17mm [FW] (Buckett 1968c); 15-16mm [FW] (Crabo et al 2014)	CA (types); BC to Ventura County, CA (Lafontaine 1998); BC western WA & OR, south to southern CA (Crabo et al 2014); BC (Lafontaine & Troubridge 1998); CA (Powell 2004); eastern OR (Grimble et al 1992); BC (Schmidt et al 2018g); = WA OR CA & BC		WA OR CA & BC	PW	PW		x		1	2	Fagaceae	Chrysolepis[=Castanopsis] Quercus	.Chrysolepis..Quercus.	specialist on Fagaceae (Crabo et al 2014)	Crabo et al 2014 (Chrysolepis chrysophylla, Quercus garryana); Lafontaine 1998	range reported here limited to USA & Canada, but may extend farther south	Va	Macromoth	Owlet Moths, Dart Moths, Darts, Cutworms	Contiguous USA & Canada	native	x
200015	933687	933687	11046	X	Noctuidae	Noctuinae	Abagrotis belfragei (Smith, 1890)	(Rhynchagrotis)		TX (types); MO & KS south to AR & central TX (Lafontaine 1998); OK (Royer 2008); AR (Lovely & Ettman 2013); TX (Knudson & Bordelon 1999); AR (Lovely & Ettman 2018); = infer: MO KS OK TX AR		MO KS OK TX AR	MW SW	LM PS SW		x						NULL			range reported here limited to USA & Canada, but may extend farther south	NULL	Macromoth	Owlet Moths, Dart Moths, Darts, Cutworms	Contiguous USA	native	x
200016	933663	933663.1	11024.1	X	Noctuidae	Noctuinae	Abagrotis benjamini Franclemont, 1955	(Abagrotis)		NY (types); NY CT MA (Goldstein & Nelson 2017); disjunct population in east NB, then NH to southern NJ, including RI CT [for Abagrotis nefascia] (Lafontaine 1998); MA [Abagrotis nefascia] (Mello 2005a); QC NB (Schmidt et al 2018g); = NY CT MA RI NH NJ & QC NB		NY CT MA RI NH NJ & QC NB	NE MA	NE MA		x	Abagrotis crumbi race benjamini Franclemont 1955; [status revision by (Goldstein & Nelson 2017)]	1	1	Rosaceae	Prunus	.Prunus.		Goldstein & Nelson 2017	range reported here limited to USA & Canada, but may extend farther south	Va	Macromoth	Owlet Moths, Dart Moths, Darts, Cutworms	Contiguous USA & Canada	native	x
200017	933656	933656	11017	X	Noctuidae	Noctuinae	Abagrotis bimarginalis (Grote, 1883)	(Agrotis)	16-19mm [FW] (Bucket 1968b); 15-18mm [FW] (Powell & Opler 2009); 36 mm [WS] (Grote 1883a)	NM (types); NM (Grote 1883a); montane areas of CO NM & AZ, also western SD & eastern WY (Lafontaine 1998); Rocky Mountains from Black Hills south through CO AZ NM into Mexico (Powell & Opler 2009); CO (Harp 2008); AZ (Walsh 2011); NM (Snow 1883); TX (Knudson & Bordelon 1999); = CO NM AZ TX WY SD		CO NM AZ TX WY SD	RM SW MW	PS SW RM		x						NULL			includes Neotropical records	NULL	Macromoth	Owlet Moths, Dart Moths, Darts, Cutworms	Contiguous USA	native	x
200018	933683	933683	11044	Yankee Dart	Noctuidae	Noctuinae	Abagrotis brunneipennis (Grote, 1875)	(Ceratis)	14-17mm [FW] (Pogue 2006a); 14-16mm [FW] (Crabo et al 2014)	MA (types); BC to NS south to mountains of NC & Great Lake States [in east] (Wagner et al 2011); NF south to NJ, & in Appalachian Mountains to NC, west to SK & SD, further west & less common to WA & UT, including PA MI WI ND CO (Lafontaine 1998); TN (Pogue 2006a); including: CT ME MA NH NY (Wagner et al 2003c); BC WA OR ID, single records in UT CO SD ND MB, also found in southern Canada, Midwest …		ME NH VT MA CT RI NY PA NJ DE MD VA NC KY TN WV MI WI MN ND SD MT WY UT CO OR & BC AB SK MB ON QC NF[NL] NB NS PE	NE MA SE MW RM PW	NE MA SE LM UM GL PS RM PW		x	Rhynchagrotis adulta of authors not Guenée; Sericaglaea adulta of authors not Guenée 1852; Cerastis adulta of authors not Guenée 1852 [Hodges #11044] [extralimital]	2	2	Rosaceae Ericaceae Detritophagous	Prunus Vaccinium Detritophagous[plant]	.Prunus..Vaccinium..Detritophagous.	leaves, including dead leaves in winter (Wagner et al 2011)	Poole 1989; Lafontaine 1998; Crabo et al 2014 (specialist on Vaccinium sp.); Wagner et al 2011	range reported here limited to USA & Canada, but may extend farther south	Va De	Macromoth	Owlet Moths, Dart Moths, Darts, Cutworms	Contiguous USA & Canada	native	x
200019	933684	933684	11044.1	X	Noctuidae	Noctuinae	Abagrotis cryptica Lafontaine, 1998	(Abagrotis)		MI NJ (types); NJ (Schweitzer & McCabe 2004); known only from MI & NJ (Lafontaine 1998); = MI NJ		MI NJ	MA MW	MA GL	Lafontaine 1998	x		2	n/s	Rosaceae[none_specified] Salicaceae[none_specified]	.none_specified.	.FAMILY_LEVEL_RECORDS.		Poole 1989	range reported here limited to USA & Canada, but may extend farther south	Va	Macromoth	Owlet Moths, Dart Moths, Darts, Cutworms	Contiguous USA	native	x
200020	933685	933685	11043	Cupid Dart	Noctuidae	Noctuinae	Abagrotis cupida (Grote, 1865)	(Noctua)	13-16mm [FW] (Pogue 2006a); 17-18mm [TL] (Beadle & Leckie 2012); 14-16mm [FW] (Crabo et al 2014)	PA (Tietz 1952); across southern Canada from NS to BC south to NJ VA TX CO & WA, including ME MA NY PA WV OH IN IL MI WI MN SD NE KS WY UT (Lafontaine 1998); TN (Pogue 2006a); single records in BC & WA, ON - Great Lake border states, east to NF south to NC, isolated records in CO & UT (Crabo et al 2014); MN (Quinn & Danielson 2009); BC (Lafontaine & Troubridge 1998); MA (Mello 2005a); KS (Snow 18…		ME NH VT MA CT RI NY PA NJ DE MD VA WV TN OH IN IL AR MI WI MN ND SD NE KS OK TX CO UT WA & BC AB SK MB ON QC NF[NL] NB NS PE	NE MA SW MW PW RM	NE MA LM UM GL PS SW RM PW	Forbes 1954, Pigue 2006, Zhang 1994	x	Rhynchagrotis cupida (Grote); Graphiphora velata Walker 1865	4	6	Ericaceae Rosaceae Salicaceae Vitaceae	Malus Prunus Pyrus Salix Vaccinium Vitis	.Malus..Prunus..Pyrus..Salix..Vaccinium..Vitis.	generalist on many kinds of hardwood (Crabo et al 2014)	Poole 1989; Rings et al 1992; Zhang 1994	range reported here limited to USA & Canada, but may extend farther south	Va	Macromoth	Owlet Moths, Dart Moths, Darts, Cutworms	Contiguous USA & Canada	native	x
200021	933675	933675	11026	X	Noctuidae	Noctuinae	Abagrotis denticulata McDunnough, 1946	(Abagrotis)	16-18mm [FW] (Buckett 1968c)	CA (types); mainly in western half of CA (Lafontaine 1998); CA (Powell 2004); CA (Brown & Bash 2000); CA (Powell 2012); = CA		CA	PW	PW		x						NULL			range reported here limited to USA & Canada, but may extend farther south	NULL	Macromoth	Owlet Moths, Dart Moths, Darts, Cutworms	Contiguous USA	native	x
200022	933671	933671	11042.1	X	Noctuidae	Noctuinae	Abagrotis dickeli Lafontaine, 1998	(Abagrotis)	12-14mm [FW] (Crabo et al 2014)	CO (types); known from CO (Lafontaine 1998); BC CO - Rocky Mountain Front Range in CO, scatter records MB SK & WY (Crabo et al 2014); BC (Lafontaine & Troubridge 1998); CO BC SK MB (Schmidt et al 2018g); Cascade Range WA (Mustelin et al 2020); = CO WY WA & BC SK MB		CO WY WA & BC SK MB	RM PW	RM PW		x						NULL			range reported here limited to USA & Canada, but may extend farther south	NULL	Macromoth	Owlet Moths, Dart Moths, Darts, Cutworms	Contiguous USA & Canada	native	x
200023	933667	933667	11035	X	Noctuidae	Noctuinae	Abagrotis discoidalis (Grote, 1876)	(Agrotis)	14-17mm [FW] (Buckett 1968d); 13-15mm [FW] (Powell & Opler 2009); 13-17mm [FW] (Crabo et al 2014)	NV (types); southern AB & northern WA south to northern NM, northern AZ & south-central CA, including MT ID OR NV WY CO (Lafontaine 1998); eastern WA MT & southern AB south through much of interior west to central eastern CA, NV UT, northeastern AZ & northwestern NM (Powell & Opler 2009); eastern WA & OR, southern ID, CA - Great Basin, Rocky Mountain region north to AB (Crabo et al 2014); CA (Dav…		NM AZ ID MT WY UT CO NV OR WA CA & BC AB	RM PW SW	SW RM PW	Buckett 1968a	x		1	1	Sarcobataceae[Chenopodiaceae]	Sarcobatus	.Sarcobatus.		Lafontaine 1998; Powell & Opler 2009 (Sarcobatus vermiculatus); Crabo et al 2014 (Sarcobatus vermiculatus)	range reported here limited to USA & Canada, but may extend farther south	Va	Macromoth	Owlet Moths, Dart Moths, Darts, Cutworms	Contiguous USA & Canada	native	x
200024	933670	933670	11042	X	Noctuidae	Noctuinae	Abagrotis dodi McDunnough, 1927	(Abagrotis)	13-15mm [FW] (Buckett 1969) & (Crabo et al 2014)	AB (types); a few specimens from southern YT to northern WA, central NV, southern UT & southern CO, including ID WY (Lafontaine 1998); BC AB WA OR southern ID - "patchy distribution" YT AB, Rocky Mountains in CO [UT NM WY] & central NV (Crabo et al 2014); CO (Harp 2008); BC (Lafontaine & Troubridge 1998); AB (Pohl et al 2010); YT BC AB (Schmidt et al 2018g); = infer: OR WA ID NV UT CO WY & YT BC …		OR WA ID NV UT CO WY & YT BC AB	PW RM	RM PW	Buckett 1969	x						NULL			range reported here limited to USA & Canada, but may extend farther south	NULL	Macromoth	Owlet Moths, Dart Moths, Darts, Cutworms	Contiguous USA & Canada	native	x
200025	933665	933665	11039	X	Noctuidae	Noctuinae	Abagrotis duanca (Smith, 1908)	(Rhynchagrotis)	13-16mm [FW] (Buckett 1969); 14-15mm [FW] (Crabo et al 2014); 24mm [WS] (JC Miller & Hammond 2003)	UT (types); southern SK to BC south to ND, northern NM, Northern AZ & southern CA, including MT ID NV UT CO WA OR (Lafontaine 1998); BC WA OR ID NV - east to western Great Plains, southwest SK to northern NM, south to northern AZ & southwestern CA (Crabo et al 2014); WA (Landolt et al 2011a); OR (Ersch 2009); CA (Davenport 2008); BC (Lafontaine & Troubridge 1998); AB (Pohl et al 2010); southeaste…		NM AZ ID MT WY UT CO NV OR WA CA ND & BC AB SK	MW RM SW PW	PS SW RM PW	Buckett 1968a, Buckett 1969	x		1	1	Asteraceae	Artemisia	.Artemisia.		Lafontaine 1998; Crabo et al 2014 (specialist on Artemisia tridentata); JC Miller & Hammond 2003 (Artemisia tridentata)	range reported here limited to USA & Canada, but may extend farther south	Va	Macromoth	Owlet Moths, Dart Moths, Darts, Cutworms	Contiguous USA & Canada	native	x
200026	933650	933650	11013	X	Noctuidae	Noctuinae	Abagrotis erratica (Smith, 1890)	(Agrotis)	16-18mm [FW] [forAbagrotis erratica erratica] & 15-18mm [FW] [forAbagrotis erratica Abagrotis ornata] (Buckett 1968b); 14-17mm [FW] (Crabo et al 2014)	CA (types); southern BC to central UT & central CA, includine MT ID WA OR NV (Lafontaine 1998); BC WA OR ID - south to central CA & northern UT (Crabo et al 2014); WA (Landolt et al 2011a); OR (Parsons et al 1991); CA (Powell 2012); BC (Lafontaine & Troubridge 1998); AB (Pohl et al 2010); BC AB with erroneous records from MB (Schmidt et al 2018g); Cascade Range WA (Mustelin et al 2020); = WA OR C…		WA OR CA MT ID NV UT & BC AB	RM PW	RM PW	Buckett 1968a, Buckett 1968b	x	Abagrotis ornatus Smith 1903	3	3	Caprifoliaceae Ericaceae Salicaceae	Salix Symphoricarpos Vaccinium	.Salix..Symphoricarpos..Vaccinium.	generalist on various hardwoods (Crabo et al 2014)	Lafontaine 1998; Crabo et al 2014 (Salix sp., Symphoricarpos sp., Vaccinium sp.); JC Miller & Hammond 2003 (Symphoricarpos albus)	range reported here limited to USA & Canada, but may extend farther south	Va	Macromoth	Owlet Moths, Dart Moths, Darts, Cutworms	Contiguous USA & Canada	native	x
200027	933682	933682	11029.2	X	Noctuidae	Noctuinae	Abagrotis forbesi (Benjamin, 1921)	(Lampra)	14-16mm [FW] (Powell & Opler 2009); 15-18mm [FW] (Crabo et al 2014)	UT (types); southern WA, central MT & northern SD south to northern TX, southern NM AZ & CA, including OR ID NV UT CO WY (Lafontaine 1998); BC (Lowery & Mostafa 2010); southern BC, ID MT & western SD south to southern CA, AZ NM & northern TX (Powell & Opler 2009); BC AB WA OR CA ID NV UT - east to Great Plains, south in eastern CA to Transverse Ranges, in Rocky Mountains, SD to TX panhandle, Rock…		SD NE TX NM AZ ID MT WY UT CO NV OR WA CA & BC AB	MW RM SW PW	PS SW RM PW		x	Abagrotis nefascia of authors not (Smith 1908); Rhynchagrotis nefascia of authors [no date]; Rhynchagrotis negascia Smith 1908	2	2	Rosaceae Vitaceae	Amelanchier Vitis	.Amelanchier..Vitis.		Lowery & Mostafa 2010 (Vitis); Powell & Opler 2009 (Amelanchier sp.); Crabo et al 2014 (Amelanchier sp.)	range reported here limited to USA & Canada, but may extend farther south	Va	Macromoth	Owlet Moths, Dart Moths, Darts, Cutworms	Contiguous USA & Canada	native	x
200028	933659	933659	11022	X	Noctuidae	Noctuinae	Abagrotis glenni Buckett, 1968	(Abagrotis)	15-16mm [FW] (Buckett 1968c); 14-15mm [FW] (Powell & Opler 2009); 13-17mm [FW] (Crabo et al 2014); 34mm [WS] (JC Miller & Hammond 2003)	CA (types); CA (Buckett 1968c); BC south to southern NM, northern AZ & southern CA, including MT WY CO UT NV WA OR (Lafontaine 1998); OR (Ersch 2009); BC WA OR ID - eastern & southwestern CA, UT & northeastern AZ, eastern NV, Rocky Mountain from western MT to central NM (Crabo et al 2014); BC (Lafontaine & Troubridge 1998); BC (Schmidt et al 2018g); = infer: NM AZ ID MT WY UT CO NV OR WA CA & BC		NM AZ ID MT WY UT CO NV OR WA CA & BC	RM PW SW	SW RM PW		x		1	2	Cupressaceae	Hesperocyparis Juniperus	.Hesperocyparis..Juniperus.	specialist on Cupressaceae (Crabo et al 2014)	Lafontaine 1998; Crabo et al 2014 (Juniperus occidentalis); JC Miller & Hammond 2003 (Juniperus occidentalis)	range reported here limited to USA & Canada, but may extend farther south	Va	Macromoth	Owlet Moths, Dart Moths, Darts, Cutworms	Contiguous USA & Canada	native	x
200029	933660	933660	11023	X	Noctuidae	Noctuinae	Abagrotis hennei Buckett, 1968	(Abagrotis)	14mm [FW] (Buckett 1968c)	CA (types); CA (Buckett 1968c); Transverse Ranges of southwestern CA (Lafontaine 1998); = CA		CA	PW	PW		x		1	1	Cupressaceae	Juniperus	.Juniperus.		Lafontaine 1998; Powell & Opler 2009 (Hesperocyparis sargentii[=Cupressus sargentii], Juniperus scopulorum)	range reported here limited to USA & Canada, but may extend farther south	Va	Macromoth	Owlet Moths, Dart Moths, Darts, Cutworms	Contiguous USA	native	x
200030	933669	933669	11030.1	X	Noctuidae	Noctuinae	Abagrotis hermina Lafontaine, 1998	(Abagrotis)	13-14mm [FW] (Crabo et al 2014)	AB (types); northern Great Plains & Great Basin from central AB, SK & MB south to southern ND, northern NM, northern AZ & east-central CA, including western NE, ID MT WA OR NV UT CO (Lafontaine 1998); BC AB dry interior WA & OR, CA ID western MT- Great Plains to eastern ND, south to northern NM & AZ then west to Mono Lake CA (Crabo et al 2014); southeastern WA (Thompson et al 2014); AB (Pohl et a…		NM AZ ID MT WY UT CO NV OR WA CA ND NE & BC AB SK MB	MW RM SW PW	PS SW RM PW		x						NULL			range reported here limited to USA & Canada, but may extend farther south	NULL	Macromoth	Owlet Moths, Dart Moths, Darts, Cutworms	Contiguous USA & Canada	native	x
200031	933651	933651	11014	X	Noctuidae	Noctuinae	Abagrotis kirkwoodi Buckett, 1968	(Abagrotis)	17-18mm [FW] (Bucket 1968b)	CA (types); CA (Buckett 1968b); southwestern CA (Lafontaine 1998); CA (Brown & Bash 2000); CA (Powell 2012); = CA		CA	PW	PW	Buckett 1968b	x						NULL			range reported here limited to USA & Canada, but may extend farther south	NULL	Macromoth	Owlet Moths, Dart Moths, Darts, Cutworms	Contiguous USA	native	x
200032	933686	933686	11043.1	One-Dotted Dart	Noctuidae	Noctuinae	Abagrotis magnicupida Lafontaine, 1998	(Abagrotis)	15-18mm [FW] (Pogue 2006a)	TX (types); southern MA west to southern OH, central IL, south to NC & northern TX, including MS KY NJ PA NE (Lafontaine 1998); NE to MA south to GA & AL [in east] (Wagner et al 2011); TN (Pogue 2006a); GA (Adams 2013); MA (Goldstein & Nelson 2017); TX (Knudson & Bordelon 1999); = infer: MA CT RI NY PA NJ DE MD VA NC SC GA AL TN KY MS AR TX WV OH IN IL MO NE		MA CT RI NY PA NJ DE MD VA NC SC GA AL TN KY MS AR TX WV OH IN IL MO NE	NE MA MW SE SW	NE MA SE GS LM UM PS SW	Lafontaine 1998, Progue 2006	x		5	8	Asteraceae Caryophyllaceae Poaceae Rosaceae Vitaceae	Aster[unresolved] Cichorium Digitaria Erigeron Malus Prunus Taraxacum Vitis	.Symphyotrichum.[unassignedAster]..Cichorium..Digitaria..Erigeron..Malus..Prunus..Taraxacum..Vitis.	buds, flowers & leaves (Wagner et al 2011)	Lafontaine 1998	range reported here limited to USA & Canada, but may extend farther south	Va	Macromoth	Owlet Moths, Dart Moths, Darts, Cutworms	Contiguous USA	native	x
200033	933681	933681	11029.1	X	Noctuidae	Noctuinae	Abagrotis mexicana Lafontaine, 1998	(Abagrotis)		Mexico (types); western TX, southern NM & AZ (Lafontaine 1998); TX (Knudson & Bordelon 1999); = TX NM AZ		TX NM AZ	SW	SW		x		1	1	Rosaceae	Amelanchier	.Amelanchier.		Lafontaine 1998	includes Neotropical records	Va	Macromoth	Owlet Moths, Dart Moths, Darts, Cutworms	Contiguous USA	native	x
200034	933657	933657	11019	X	Noctuidae	Noctuinae	Abagrotis mirabilis (Grote, 1879)	(Agrotis)	16-19mm [FW] (Buckett 1968c); 16-18mm [FW] (Crabo et al 2014)	CO (types); southern BC south to western TX, central NM, AZ & southern CA, including MT WY ID CO NV WA OR (Lafontaine 1998); BC WA OR ID western MT - northern & southwestern CA, NV AZ WY CO & NM in Rocky Mountains (Crabo et al 2014); CO NM (Harp 2008); CA (Powell 2002); AZ (Walsh 2011); BC (Lafontaine & Troubridge 1998); NM (Snow 1883); CO (Gillette 1898); TX (Knudson & Bordelon 1999); eastern OR…		NM AZ ID MT WY UT CO NV OR WA CA TX & BC AB	RM PW SW	SW RM PW	Buckett 1968a, Buckett 1968c	x		1	2	Cupressaceae	Calocedrus Juniperus	.Calocedrus..Juniperus.	specialist on Cupressaceae (Crabo et al 2014)	Lafontaine 1998; Crabo et al 2014 (Calocedrus decurrens, Juniperus occidentalis, Juniperus scopulorum)	range reported here limited to USA & Canada, but may extend farther south	Va	Macromoth	Owlet Moths, Dart Moths, Darts, Cutworms	Contiguous USA & Canada	native	x
200035	933666	933666	11038	X	Noctuidae	Noctuinae	Abagrotis nanalis (Grote, 1881)	(Agrotis)	11-14mm [FW] (Buckett 1968d); 12-13mm [FW] (Powell & Opler 2009); 11-13mm [FW] (Crabo et al 2014)	NV CO (types); southern SK to BC south to ND northern NM, central UT & central CA, including WA OR ID MT WY CO NV (Lafontaine 1998); interior west from southern BC to southwestern MB south to central eastern CA NV UT & northwestern NM (Powell & Opler 2009); arid WA OR ID NV western MT - east-central CA, central NV, southern UT, western Great Plains south to northern NM (Crabo et al 2014); BC (Laf…		NM ID MT WY UT CO NV OR WA CA ND & BC AB SK	MW RM SW PW	PS SW RM PW		x	Caradrina mantalini Smith 1894	1	1	Asteraceae	Artemisia	.Artemisia.		Lafontaine 1998; Powell & Opler 2009 (Artemisia tridentata); Crabo et al 2014 (specialist on Artemisia tridentata)	range reported here limited to USA & Canada, but may extend farther south	Va	Macromoth	Owlet Moths, Dart Moths, Darts, Cutworms	Contiguous USA & Canada	native	x
200036	933663	933663	11024	Coastal Heathland Cutworm	Noctuidae	Noctuinae	Abagrotis nefascia (Smith, 1908)	(Rhynchagrotis)	15-16mm [FW] (Buckett 1968c); 13-16mm [FW] [for Abagrotis crumbi crumbi] (Buckett 1968d); 14-16mm [FW] (Crabo et al 2014)	NM [for Abagrotis nefascia], WA [for Abagrotis crumbi] (types); AB to BC south to northern NM, central AZ & southern CA, & disjunct population in east NB, then NH to southern NJ, including RI CT WA OR ID MT CO UT NV (Lafontaine 1998); BC (Lowery & Mostafa 2010); arid BC WA OR ID - AB, southwestern CA, southern NV, UT CO NM AZ (Crabo et al 2014); WA (Landolt et al 2011a); ID (Hampton 2005); OR (Pa…		NM AZ ID MT UT CO NV OR WA CA TX & BC AB	RM PW SW	SW RM PW	Mello 2005 has in MA&RI	x	Abagrotis negascia (Smith); Abagrotis benjamini Franclemont 1955; Abagrotis crumbi Franclemont 1955 [Hodges #11031]; Rhynchagrotis negascia Smith 1908	3	4	Grossulariaceae Rosaceae Vitaceae	Amelanchier Purshia Ribes Vitis	.Amelanchier..Purshia..Ribes..Vitis.	polyphagous on deciduous trees (Poole 1989); hardwoods (Crabo et al 2014)	Poole 1989; Lafontaine 1998; Lowery & Mostafa 2010; Crabo et al 2014 (Amelanchier sp., Purshia tridentata, Ribes aureum)	range reported here limited to USA & Canada, but may extend farther south	Va	Macromoth	Owlet Moths, Dart Moths, Darts, Cutworms	Contiguous USA & Canada	native	x
200037	933676	933676	11027	Climbing Cutworm, Well-Marked Cutworm, Barnes' Climbing Cutworm	Noctuidae	Noctuinae	Abagrotis orbis (Grote, 1876)	(Agrotis)	16-18mm [FW] [for Abagrotis barnesi] (Buckett 1968c); 16-18mm [FW] (Crabo et al 2014)	CA CO AZ NV (types); NY (Forbes 1954); Great Plains eastward into Great Lakes region [in east] (Wagner et al 2011); most of Great Plains region & west USA, northern IN, southern MI & shores Lake Michidan, Lake Ontario & Lake Erie, including ND NE TX & all states west (Lafontaine 1998); WA (Lowery & Mostafa 2010); NM (Snow 1883); IL (Hinz & Zahniser 2015); KS NE [for Abagrotis barnesi] (Walkden & …	[fugitive] MB	ND SD NE KS OK TX NM AZ ID MT WY UT CO NV OR WA CA MI WI IL IN NY & BC AB SK ON	MA MW SW PW RM	MA UM GL PS SW RM PW	Zhang 1994	x	Abagrotis barnesi (Benjamin); Triphaena variata ab. orbitis Strand; Lampra barnesi form nevadensis Benjamin; Lampra barnesi Benjamin 1921 [Hodges #11027]; Lampra nevadensis Benjamin 1921; Triphaena orbitis Strand 1916	6	8	Lamiaceae Rosaceae Salicaceae Sapindaceae[Aceraceae] Verbenaceae Vitaceae	Acer Amelanchier Malus Populus Prunus Pyrus Salvia Vitis	.Acer..Amelanchier..Malus..Populus..Prunus..Pyrus..Salvia..Vitis.	generalist on many kinds of hardwoods (Crabo et al 2014)	Poole 1989; Tietz 1972; Zhang 1994; McFarland 1965; Lafontaine 1998	range reported here limited to USA & Canada, but may extend farther south	Va	Macromoth	Owlet Moths, Dart Moths, Darts, Cutworms	Contiguous USA & Canada	native	x
200038	933674	933674	11025.1	X	Noctuidae	Noctuinae	Abagrotis petalama Lafontaine, 1998	(Abagrotis)	16-18mm [FW] (Crabo et al 2014)	NV (types); NV OR (Lafontaine 1998); eastern OR & western NV (Crabo et al 2014); AZ (Walsh 2011); = NV OR AZ		NV OR AZ	PW SW	SW PW		x						NULL			range reported here limited to USA & Canada, but may extend farther south	NULL	Macromoth	Owlet Moths, Dart Moths, Darts, Cutworms	Contiguous USA	native	x
200039	933672	933672	11041	Placid Dart	Noctuidae	Noctuinae	Abagrotis placida (Grote, 1876)	(Agrotis)	12-16mm [FW] (Buckett 1969); 14-16mm [FW] (Crabo et al 2014)	NY CO (types); PA (Tietz 1952); in to Adirondacks, NY (Forbes 1954); YT to NF south to New England, NM & southern CA (Lafontaine & Wood 1997); southern YT & NWT south to southern NM, AZ & CA, in east eastern Canada & New England, including western SD, western NE, WA OR ID MT NV UT CO WY ME NH NB ON QC MB SK AB (Lafontaine 1998); AK (Landolt et al 2007); BC AB WA OR ID - AK NWT & YT to NF & northe…		NM AZ ID MT WY UT CO NV OR WA CA ID NE ME NH VT NY PA MA CT AK IA MN & YT NT BC AB SK MB ON QC NF[NL] NB	MA NE MW RM PW SW AK	NE MA GL PS SW RM PW AK	Poole 1989, Zhang 1994, Buckett 1968a, Buckett 1969	x	Rhynchagrotis placida (Grote); Agrotis minimalis Grote 1879	4	5	Amaranthaceae[Chenopodiaceae] Ericaceae Rosaceae Salicaceae	Crataegus Malus Populus Sarcobatus Vaccinium	.Crataegus..Malus..Populus..Sarcobatus..Vaccinium.		Poole 1989; Tietz 1972	range reported here limited to USA & Canada, but may extend farther south	Va	Macromoth	Owlet Moths, Dart Moths, Darts, Cutworms	Contiguous USA, Canada & AK	native	x
200040	933662	933662	11036	X	Noctuidae	Noctuinae	Abagrotis pulchrata (Blackmore, 1925)	(Lampra)	14-16mm [FW] (Buckett 1968d); 14-17mm [FW] (Crabo et al 2014)	BC (types); Cascades of western OR & central CA, have not been collected at type locality in BC for 70 years (Lafontaine 1998); western BC WA & OR - south in west CA to San Francisco (Crabo et al 2014); CA (Powell 2004); BC (Lafontaine & Troubridge 1998); BC (Schmidt et al 2018g); = OR CA WA & BC		OR CA WA & BC	PW	PW		x		1	1	Rosaceae	Rubus	.Rubus.		Robinson et al 2002; Crabo et al 2014 (Rubus sp.)	range reported here limited to USA & Canada, but may extend farther south	Va	Macromoth	Owlet Moths, Dart Moths, Darts, Cutworms	Contiguous USA & Canada	native	x
200041	933664	933664	11040	X	Noctuidae	Noctuinae	Abagrotis reedi Buckett, 1969	(Abagrotis)	14-16mm [FW] (Buckett 1969) & (Crabo et al 2014)	CA (types); CA (Buckett 1969); southern MB to BC south to Mexican border in NM AZ & CA, including western ND, western SD, MT ID WA OR NV UT CO (Lafontaine 1998); BC (Lowery & Mostafa 2010); BC WA OR ID NV - from Pacific coast to southwestern MB, to western Great Plains, & to southern NM (Crabo et al 2014); WA (Landolt et al 2011a); CA (Powell 2012); south central CO (Weissmann & Kondratieff 1999)…		NM AZ ID MT WY UT CO NV OR WA CA ND SD & BC AB SK MB	MW RM SW PW	PS SW RM PW		x		4	4	Rosaceae Salicaceae Sapindaceae[Aceraceae] Vitaceae	Acer Holodiscus Populus Vitis	.Acer..Holodiscus..Populus..Vitis.	hardwoods (Crabo et al 2014)	Lafontaine 1998; Lowery & Mostafa 2010	range reported here limited to USA & Canada, but may extend farther south	Va	Macromoth	Owlet Moths, Dart Moths, Darts, Cutworms	Contiguous USA & Canada	native	x
200042	933658	933658	11020	X	Noctuidae	Noctuinae	Abagrotis rubricundis Buckett, 1968	(Abagrotis)	15mm [FW] (Buckett 1968c); 15-16mm [FW] (Crabo et al 2014)	CA (types); CA (Buckett 1968c); Cascade & Sierra Nevada Mountains from southern OR to south-central CA (Lafontaine 1998);dry OR & northern & eastern CA to Sierra Nevada (Crabo et al 2014); = OR CA		OR CA	PW	PW		x						NULL			range reported here limited to USA & Canada, but may extend farther south	NULL	Macromoth	Owlet Moths, Dart Moths, Darts, Cutworms	Contiguous USA	native	x
200043	933679	933679	11033	X	Noctuidae	Noctuinae	Abagrotis scopeops (Dyar, 1904)	(Rhynchagrotis)	14-16mm [FW] [for Abagrotis scopeops] & 16mm [FW] [for Abagrotis tecatensis] (Buckett 1968d); 15-17mm [FW] (Crabo et al 2014)	BC CA (types); southern BC south to southern MT, ID & OR, south in Sieera Nevada Mountains & Coast Ranges to Mexico , also western NV, also isolated population in UT (Lafontaine 1998); BC (Lowery & Mostafa 2010); OR (Ersch 2009); BC WA OR ID western MT - south to southwest CA, scattered records in Intermountain Region (Crabo et al 2014); BC (Lafontaine & Troubridge 1998); AZ (Walsh 2011); eastern…		WA OR CA NV ID MT UT AZ & BC AB	PW RM SW	SW RM PW	Buckett 1968d	x	Abagrotis tecatensis Buckett 1968 [Hodges #11034]	1	1	Vitaceae	Vitis	.Vitis.		Lowery & Mostafa 2010	includes Neotropical records	Va	Macromoth	Owlet Moths, Dart Moths, Darts, Cutworms	Contiguous USA & Canada	native	x
200044	933661	933661	11021	X	Noctuidae	Noctuinae	Abagrotis striata Buckett, 1968	(Abagrotis)	15-16mm [FW] (Buckett 1968c); 15-17mm [FW] (Crabo et al 2014)	UT (types); UT (Buckett 1968c); southern Great Basin, northern UT to northwestern CA , eastern NV, northwestern CO & southeastern CA, central NM & southern AZ (Lafontaine 1998); southeastern ID, NV - southern CA, Rocky Mountains in UT CO NM & AZ (Crabo et al 2014); NM (Harp 2008); AZ (Walsh 2011); = UT CO NM AZ NV CA		UT CO NM AZ NV CA	RM PW SW	SW RM PW		x						NULL			range reported here limited to USA & Canada, but may extend farther south	NULL	Macromoth	Owlet Moths, Dart Moths, Darts, Cutworms	Contiguous USA	native	x
200045	933653	933653	11018	X	Noctuidae	Noctuinae	Abagrotis trigona (Smith, 1893)	(Rhynchagrotis)	12-17mm [FW] (Buckett 1968c); 12-15mm [FW] (Powell & Opler 2009); 12-16mm [FW] (Crabo et al 2014)	AZ BC (types); southern MB to southern BC south to western TX southern AZ, NM & CA, disjunct population in OH, including western SD, ID WY UT NV CO MT (Lafontaine 1998); BC (Lowery & Mostafa 2010); southern BC to southern MB south to CA AZ NM & western TX (Powell & Opler 2009); BC WA OR CA ID NV - MB, western Great Plains from western NE to western TX, west to Pacific but not drier portion of Gre…		NM AZ ID MT WY UT CO NV OR WA CA SD OH NE KS OK TX & BC AB SK MB	MW RM SW PW	UM PS SW RM PW	Buckett 1968a, Buckett 1968c	x	Rhynchagrotis sambo Smith 1908	4	5	Ericaceae Rosaceae Salicaceae Vitaceae	Arbutus Fragaria Salix Vaccinium Vitis	.Arbutus..Fragaria..Salix..Vaccinium..Vitis.	hardwoods (Crabo et al 2014)	Lafontaine 1998; Crabo et al 2014; Powell & Opler 2009 (Salix scouleriana); Crabo et al 2014 (Arbutus menziesii, Salix sp., Vaccinium sp.); JC Miller & Hammond 2003 (Arbutus menziesii, Vaccinium parvifolium)	range reported here limited to USA & Canada, but may extend farther south	Va	Macromoth	Owlet Moths, Dart Moths, Darts, Cutworms	Contiguous USA & Canada	native	x
200046	933668	933668	11030	X	Noctuidae	Noctuinae	Abagrotis turbulenta McDunnough, 1927	(Abagrotis)	14-16mm [FW] (Buckett 1968d); 15-16mm [FW] (Crabo et al 2014)	BC (types); BC, northern WA & disjunct population eastern NV, central CO south to southern NM & central AZ, including UT (Lafontaine 1998); BC WA - UT CO NM AZ & eastern NV (Crabo et al 2014); BC (Lafontaine & Troubridge 1998); BC (Schmidt et al 2018g); = infer: WA NV UT CO AZ NM & BC		WA NV UT CO AZ NM & BC	RM PW SW	SW RM PW	Buckett 1968d	x						NULL			range reported here limited to USA & Canada, but may extend farther south	NULL	Macromoth	Owlet Moths, Dart Moths, Darts, Cutworms	Contiguous USA & Canada	native	x
200047	933678	933678	11032	X	Noctuidae	Noctuinae	Abagrotis variata (Grote, 1876)	(Agrotis)	16-19mm [FW] (Buckett 1968d); 13-18mm [FW] (Powell & Opler 2009); 16-19mm [FW] (Crabo et al 2014)	CA BC (types); montane areas of west from BC & AB south to central NM, southern AZ & southern CA, including WA OR ID MT UT CO (Lafontaine 1998); BC (Lowery & Mostafa 2010); southern BC & southwestern AB to southern CA, AZ western NM & southeastern WY, absent from Great Basin (Powell & Opler 2009); BC WA OR ID - south into most of CA, not Central Valley or southeast CA, Rocky Mountain from southwe…		NM AZ ID MT UT CO WY OR WA CA & BC AB	RM PW SW	SW RM PW	Buckett 1968d	x	Agrotis varix Grote 1876	4	6	Betulaceae Rosaceae Salicaceae Scrophulariaceae	Alnus Amelanchier Mimulus Prunus Salix Verbascum	.Alnus..Amelanchier..Mimulus..Prunus..Salix..Verbascum.	generalist on many kinds hardwoods & some herbaceous plants (Crabo et al 2014)	Lafontaine 1998; Crabo et al 2014; Powell & Opler 2009 (Alnus sp., Amelanchier sp., Mimulus sp., Prunus sp., Salix sp., Verbascum sp.); Crabo et al 2014 (Alnus sp., Amelanchier sp., Prunus sp., Salix sp.); JC Miller & Hammond 2003 (Salix sp.)	range reported here limited to USA & Canada, but may extend farther south	Va	Macromoth	Owlet Moths, Dart Moths, Darts, Cutworms	Contiguous USA & Canada	native	x
200048	933655	933655	11016	X	Noctuidae	Noctuinae	Abagrotis vittifrons (Grote, 1864)	(Noctua)	14-17mm [FW] (Bucket 1968b); 13-15mm [FW] (Powell & Opler 2009); 13-17mm [FW] (Crabo et al 2014)	CO (types); southern SK to southern BC south to entral NM, central AZ & southern CA, including western ND, MT ID WY CO UT NV WA OR (Lafontaine 1998); south-central BC, MT & southwestern MB south to southern CA, central AZ & central NM (Powell & Opler 2009); dry WA OR ID & western MT - southwestern SK & western ND to NM, AZ & southwestern CA (Crabo et al 2014); CO (Harp 2008); BC (Lafontaine & Tro…		NM AZ ID MT WY UT CO NV OR WA CA ND & BC AB SK	MW RM SW PW	PS SW RM PW	Buckett 1968a	x						NULL			range reported here limited to USA & Canada, but may extend farther south	NULL	Macromoth	Owlet Moths, Dart Moths, Darts, Cutworms	Contiguous USA & Canada	native	x
200049	801038	80a1190	4868	X	Crambidae	Glaphyriinae	Abegesta concha Munroe, 1964	(Abegesta)	8.5-10mm [FW] (Munroe 1972b)	AZ (types); AZ likely CA (Munroe 1972b); NM (Harp 2011); = AZ NM		AZ NM	SW	SW		x						NULL			range reported here limited to USA & Canada, but may extend farther south	NULL	Micromoth	Crambid Moths	Contiguous USA	native	x
200050	801036	80a1188	4866	X	Crambidae	Glaphyriinae	Abegesta reluctalis (Hulst, 1886)	(Orobena )	16mm [WS] (Hulst 1886a); 7.5-8.5mm [FW] (Powell & Opler 2009) & (Munroe 1972b)	TX AZ NM (Munroe 1972b); AZ (Kingsley 1998); NM (Harp 2011); TX to CA (Powell & Opler 2009); AZ (Walsh 2011); CA (Brown & Bash 2000); AZ (Snow 1906); TX (Knudson & Bordelon 1999); southern USA with erroneous records from ON (Pohl & Macaulay 2018b); = TX AZ NM CA		TX AZ NM CA	SW PW	SW PW		x						NULL			range reported here limited to USA & Canada, but may extend farther south	NULL	Micromoth	Crambid Moths	Contiguous USA	native	x
200051	801037	80a1189	4867	White-Trimmed Brown Pyralid Moth	Crambidae	Glaphyriinae	Abegesta remellalis (Druce, 1899)	(Homophysa)	7.5-8.5mm [FW] [stated similar to Abegesta reluctalis] (Munroe 1972b)	CA AZ Mexico (Munroe 1972b); AZ (Walsh 2011); CA (Powell 2012); = AZ CA		AZ CA	PW SW	SW PW		x						NULL			includes Neotropical records	NULL	Micromoth	Crambid Moths	Contiguous USA	native	x
200052	360091	36a0186	2336	X	Glyphipterigidae	Glyphipteriginae	Abrenthia cuprea Busck, 1915	(Abrenthia)	11mm [WS] (Forbes 1923); 11mm [WS] (Busck 1915)	PA & VA (types); PA VA (Busck 1915); NY to FL west to IL (Heppner 1985); NY to FL to TX (Adams 2013); NY to FL & IL to "TX?' (Heppner 2007); QC (J-F Landry & Pohl 2018g); = infer: NY PA NJ DE MD VA NC SC GA FL TN KY WV OH IN IL AL MS LA & QC [& fugitive] TX	[fugitive] TX	NY PA NJ DE MD VA NC SC GA FL TN KY WV OH IN IL AL MS LA & QC	MA MW SE	MA SE GS LM UM	Forbes 1923	x						NULL			range reported here limited to USA & Canada, but may extend farther south	NULL	Micromoth	Sedge Moths	Contiguous USA & Canada	native	x
200053	931164	931164	8883	Minute Oval Abrostola Moth	Noctuidae	Plusiinae	Abrostola microvalis Ottolengui, 1919	(Abrostola)	11-13mm [TL] (Leckie & Beadle 2018)	central & southern TX, with single CO record (Lafontaine & Poole 1991); TX AZ (Eichlin & Cunningham 1978); TX (Blanchard et al 1985); TX (Knudson & Bordelon 1999); AR (Lovely & Ettman 2018); TX [in southeast] (Leckie & Beadle 2018); = TX AR [& strays] CO	[strays] CO	TX AR	SW MW	SW LM		x		1	1	Fagaceae	Quercus	.Quercus.		Lafontaine & Poole 1991 (Quercus virginiana)	range reported here limited to USA & Canada, but may extend farther south	Va	Macromoth	Owlet Moths, Looper Moths	Contiguous USA	native	x
200054	931161	931161	8880	White-Shouldered Nettle Moth	Noctuidae	Plusiinae	Abrostola ovalis Guenée, 1852	(Abrostola)	14-15mm [WS] (Pogue 2005); 17mm [TL] (Beadle & Leckie 2012)	ON QC MA & NY to WV & NC (Forbes 1954); Great Lake States, southern ON to TN & NC [in east] (Wagner et al 2011); MA RI CT NY NJ PA DE MD VA WV KY OH IN IL MO MI WI MN IA, northern DE, NJ & IL, western VT & VA, southern NH & QC ON, eastern KY, central MN, extreme north eastern IA [in the northeast] (Beadle & Leckie 2012); VT MA NY NJ PA MD NC KY OH MI WI (Lafontaine & Poole 1991); ME to NC & OH (E…	[fugitive] TX	VT NH MA RI CT NY NJ PA DE MD VA WV KY NC TN OH MI WI MN IN IL IA GA & ON QC	NE MA SE MW	NE MA SE LM UM GL	Rings et al 1992, Poole 1989	x		1	2	Urticaceae	Laportea Urtica	.Laportea..Urtica.		Rings et al 1992; Wagner et al 2011 (Laportea sp., Urtica sp.)	range reported here limited to USA & Canada, but may extend farther south	Va	Macromoth	Owlet Moths, Looper Moths	Contiguous USA & Canada	native	x
200055	931163	931163	8882	X	Noctuidae	Plusiinae	Abrostola parvula Barnes & McDunnough, 1916	(Abrostola)	10-12mm [FW] (Eichlin 1975)	southern NV, southern CA AZ & northwestern NM (Lafontaine & Poole 1991); AZ CA (Eichlin 1975); Southern AZ (types); AZ (Walsh 2011); = CA NV AZ NM		CA NV AZ NM	SW PW	SW PW		x	Abrostola mariana Walter 1928					NULL			range reported here limited to USA & Canada, but may extend farther south	NULL	Macromoth	Owlet Moths, Looper Moths	Contiguous USA	native	x
200056	931162	931162	8881	Nettle Looper, Spectacled Nettle Moth, Variegated Brindle	Noctuidae	Plusiinae	Abrostola urentis Guenée, 1852	(Abrostola)	30mm [WS] (Forbes 1954); 17mm [TL] (Beadle & Leckie 2012) & (Beadle & Leckie 2012); 13-15mm [FW] (Pogue 2005); 13-15mm [FW] (Eichlin 1975) & (Powell & Opler 2009); 12-15mm [FW] (Crabo et al 2014)	PA (Tietz 1952); ON,ME & VT to DC, west to Pacific, TX & AZ (Forbes 1954); BS to NS south to NC & KS [in east] (Wagner et al 2011); ME NH VT MA RI CT NY PA MD WV KY OH IN IL MO MI WI MN IA NB ON QC, northern DE & NH, western VA including eastern NE KS (Beadle & Leckie 2012); coast to caost in Canada south to OR on Pacific Coast, northeasten CO in Great Plains & SC in east (Powell & Opler 2009); N…		ME NH VT MA CT RI NY PA NJ DE MD VA NC KY OH IN IL MI WI MN IA SD NE KS CO WA OR & BC AB SK MB ON QC NB NS	NE MA MW SE RM PW	NE MA SE LM UM GL PS RM PW	Poole 1989,	x		1	1	Urticaceae	Urtica	.Urtica.		Rings et al 1992; Powell & Opler 2009 (Urtica dioica); Crabo et al 2014 (Urtica sp.); JC Miller & Hammond 2003 (Urtica dioica)	range reported here limited to USA & Canada, but may extend farther south	Va	Macromoth	Owlet Moths, Looper Moths	Contiguous USA & Canada	native	x
200057	800036	80a0005	5543	X	Pyralidae	Chrysauginae	Acallis alticolalis (Dyar, 1910)	(Polloccia)	13mm [WS] (Forbes 1923)	NH to VA & ON (Forbes 1923); ME (Brower 1983); NH (Klots 1931b); QC ON (Pohl & Macaulay 2018a); = infer: ME NH MA CT RI NY PA DE NJ MD VA & QC ON		ME NH MA CT RI NY PA DE NJ MD VA & QC ON	NE MA	NE MA		x						NULL			range reported here limited to USA & Canada, but may extend farther south	NULL	Micromoth	Snout Moths	Contiguous USA & Canada	native	x
200058	800035	80a0004	5541	X	Pyralidae	Chrysauginae	Acallis gripalis (Hulst, 1886)	(Aglossa)	26 mm [WS] (Hulst 1886a)	CO AZ CA (types); AZ [type of Acallis centralis Dyar] (types); CO AZ (Dyar 1908a); CO TX (Hulst 1886a); AZ (Snow 1906); AZ (Walsh 2011); CA (Brown & Bash 2000); AB (Pohl et al 2010); TX (Knudson & Bordelon 1999); BC AB (Pohl & Macaulay 2018a); = CO AZ CA TX & BC AB		CO AZ CA TX & BC AB	PW SW RM	SW RM PW		x	Acallis fernaldi Ragonot 1891; Acallis centralis Dyar 1910 [Hodges #5542] [synonymy by Solis et al 2013]; Ugra angustipennis Warren 1891; Acallis fernaldi Ragonot 1891					NULL			range reported here limited to USA & Canada, but may extend farther south	NULL	Micromoth	Snout Moths	Contiguous USA & Canada	native	x
200059	160069	16a0069	113	X	Nepticulidae	Nepticulinae	Acalyptris bicornutus (Davis, 1978)	(Microcalyptris)	1.5-1.7mm [FW] (Davis 1978c)	FL (types); Florida Keys (Wilkinson 1979); southern FL (Davis 1978c); FL (Heppner 2007); FL (Nieukerken et al 2016); Key Largo FL (Stonis et al 2020a); = FL		FL	SE	SE		x		1	1	Verbenaceae	Lantana	.Lantana.		Stonis et al 2020a (Lantana sp.);	range reported here limited to USA & Canada, but may extend farther south	Va	Micromoth	Pygmy Moths	Contiguous USA	native	x
200060	160070	16a0070	113.1	X	Nepticulidae	Nepticulinae	Acalyptris bipinnatellus (Wilkinson, 1979)	(Microcalyptris)	4.6-6.4mm [WS] (Wilkinson 1979)	FL (types); FL (Wilkinson 1979); FL (Heppner 2007); FL (Nieukerken et al 2016); Highlands County FL (Stonis et al 2020a); = FL		FL	SE	SE		x		1	n/s	Cyperaceae[none_specified]	.none_specified.	.FAMILY_LEVEL_RECORDS.		Stonis et al 2020a (Cyperaceae);	range reported here limited to USA & Canada, but may extend farther south	Va	Micromoth	Pygmy Moths	Contiguous USA	native	x
200061	160076	16a0077.1	113.2	X	Nepticulidae	Nepticulinae	Acalyptris distaleus (Wilkinson, 1979)	(Microcalyptris)	4.2-6.2mm [WS] (Wilkinson 1979)	AZ CA (types); AZ CA (Wilkinson 1979); CA (Powell & Hsu 2004); CA (Nieukerken et al 2016); Flagstaff AZ, Loma Linda, San Bernardino County CA (Stonis et al 2020a); AZ CA (Eiseman 2020); = AZ CA		AZ CA	PW SW	SW PW		x	[unplaced species, does not belong in this genus per (Nieukerken et al 2016);					NULL			range reported here limited to USA & Canada, but may extend farther south	NULL	Micromoth	Pygmy Moths	Contiguous USA	native	x
200062	160071	16a0071	113.3	X	Nepticulidae	Nepticulinae	Acalyptris lotella (Wagner, 1987)	(Microcalyptris)	2.0-3.5mm [FW] (Powell & Opler 2009)	CA (Powell & Hsu 2004); CA [for Microcalyptris lotella] (Powell & Opler 2009); CA (Gates et al 2002); CA (Nieukerken et al 2016); Contra Costa county CA (Stonis et al 2020a); = CA		CA	PW	PW		x		1	1	Fabaceae	Acmispon[=Lotus]	.Acmispon.	miner (Powell & Opler 2009)	Powell & Opler 2009 (Acmispon glaber[=Lotus scoparius]); Stonis et al 2020a (Acmispon glaber[=Syrmatium glabrum]) ;	range reported here limited to USA & Canada, but may extend farther south	Va	Micromoth	Pygmy Moths	Contiguous USA	native	x
200063	160077	16a0077	113.4	X	Nepticulidae	Nepticulinae	Acalyptris postalatratus (Wilkinson, 1979)	(Microcalyptris)	3.4-5.4mm [WS] (Wilkinson 1979)	Chiricahua Mountains AZ (types); AZ (Wilkinson 1979); Chiricahua Mountains AZ (Stonis et al 2020a); AZ (Eiseman 2020); = AZ		AZ	SW	SW	Nieukerken et al 2016	x						NULL			range reported here limited to USA & Canada, but may extend farther south	NULL	Micromoth	Pygmy Moths	Contiguous USA	native	x
200064	160072	16a0072	114	X	Nepticulidae	Nepticulinae	Acalyptris punctulata (Braun, 1910)	(Nepticula)	4.5-5.5mm [WS] (Braun 1917); 4.8-6mm [WS] (Wilkinson 1979)	CA - female (types); CA (Powell & Hsu 2004); known from females in CA possibly AZ male (Wilkinson 1979); CA (Stonis et al 2020a); = CA		CA	PW	PW	Nieukerken et al 2016	x	Microcalyptris punctulata (Braun)	1	2	Rhamnaceae	Ceanothus Frangula	.Ceanothus..Frangula.	miner (Braun 1917); leaves (Robinson et al 2002)	Robinson et al 2002 (Ceanothus cuneatus, Frangula californica ssp. californica); Braun 1917 (Ceanothus cuneatus, Frangula californica[=Rhamnus californica]); Stonis et al 2020a (Ceanothus cuneatus, Frangula californica[=Rhamnus californica]); Eiseman 2020 (Rhamnaceae);	range reported here limited to USA & Canada, but may extend farther south	Va	Micromoth	Pygmy Moths	Contiguous USA	native	x
200065	160073	16a0073	116	X	Nepticulidae	Nepticulinae	Acalyptris scirpi (Braun, 1925)	(Microcalyptris)	5mm [WS] (Wilkinson 1979) & (Braun 1925a)	UT (types); UT (Braun 1925a); UT (Wilkinson 1979); UT (Stonis et al 2020a); = UT		UT	RM	RM	Nieukerken et al 2016	x		1	1	Cyperaceae	Schoenoplectus[=Bolboschoenus]	.Schoenoplectus.	miner (Wilkinson 1979) & (Braun 1925a); leaves (Robinson et al 2002)	Robinson et al 2002 (Schoenoplectus maritimus[=Bolboschoenus maritimus]); Braun 1925a (Schoenoplectus maritimus[=Scirpus paludosus]); Stonis et al 2020a (Schoenoplectus maritimus[=Bolboschoenus maritimus ssp. paludosus]);	range reported here limited to USA & Canada, but may extend farther south	Va	Micromoth	Pygmy Moths	Contiguous USA	native	x
200066	160075	16a0075	115	X	Nepticulidae	Nepticulinae	Acalyptris tenuijuxtus (Davis, 1978)	(Microcalyptris)	1.4-1.6mm [FW] (Davis 1978c)	FL (types); southern FL (Davis 1978c); FL (Heppner 2007); Florida Keys (Wilkinson 1979); MS FL (Nieukerken et al 2016); Key Largo FL (Stonis et al 2020a); = MS FL		MS FL	SE	SE GS		x		1	1	Fabaceae	Galactia	.Galactia.	Fabaceae (Eiseman 2020)	Stonis et al 2020a (Galactia sp.);	range reported here limited to USA & Canada, but may extend farther south	Va	Micromoth	Pygmy Moths	Contiguous USA	native	x
200067	160074	16a0075.1	112	X	Nepticulidae	Nepticulinae	Acalyptris thoracealbella (Chambers, 1873)	(Nepticula)	4-5mm [WS] (Braun 1917); 4.6-5.2mm [WS] (Wilkinson 1979)	KY (types); ME (Brower 1984); PA OH VA NY (Wilkinson 1979); NY (Nieukerken et al 2016); ON (Nieukerken 2018); AR KY NY OH PA VA ON (Stonis et al 2020a); ON NY OH PA KY VA (Eiseman 2020); eastern North America (Eiseman 2020); = PA OH VA NY ME KY AR & ON		PA OH VA NY ME KY AR & ON	MA NE MW	NE MA LM UM	Braun 1923a	x	Microcalyptris thoracealbella (Chambers); Nepticula badiocapitella Chambers 1876					NULL			range reported here limited to USA & Canada, but may extend farther south	NULL	Micromoth	Pygmy Moths	Contiguous USA & Canada	native	x
200068	360200	36a0058	473	X	Lyonetiidae	[Incertae sedis]	Acanthocnemes fuscoscapulella Chambers, 1878	(Acanthocnemes)		TX (types); TX (Knudson & Bordelon 1999); TX (Eiseman 2020); = TX		TX	SW	SW		x						NULL			range reported here limited to USA & Canada, but may extend farther south	NULL	Micromoth	Leaf Skeletonizer Moths	Contiguous USA	native	x
200069	130004	09a0004	17.1	X	Acanthopteroctetidae	[Acanthopteroctetinae]	Acanthopteroctetes aurulenta Davis, 1984	(Acanthopteroctetes)	5.1-7.4mm [FW] (Davis 1984)	UT (types) northwestern OR & central UT (Davis 1984); BC (Pohl & Landry 2018a); BC OR UT CO (Eiseman 2020); = OR UT CO & BC		OR UT CO & BC	RM PW	RM PW		x						NULL	miner (Eiseman 2020);		range reported here limited to USA & Canada, but may extend farther south	NULL	Micromoth	Archaic Sun Moths	Contiguous USA & Canada	native	x
200070	130002	09a0002	16	X	Acanthopteroctetidae	[Acanthopteroctetinae]	Acanthopteroctetes bimaculata Davis, 1969	(Acanthopteroctetes)	14.5-16mm [WS] (Davis 1978a)	OR CA (types) Columbia Plateau northeastern OR south to southern Sierra Nevada in CA (DR Davis 1969b); Columbia Plateau northeastern OR & southern Sierra Nevada in CA (Davis 1978a); CA (Powell & Hsu 2004); AB (Pohl et al 2010); AB SK MB (Pohl & Landry 2018a); CO (Eiseman 2020); = CA OR CO & AB SK MB		CA OR CO & AB SK MB	RM PW	PW RM		x		1	1	Grossulariaceae	Ribes	.Ribes.	miner (Eiseman 2020);	Eiseman 2020 (Ribes sp.)	range reported here limited to USA & Canada, but may extend farther south	Va	Micromoth	Archaic Sun Moths	Contiguous USA & Canada	native	x
200071	130001	09a0001	15	X	Acanthopteroctetidae	[Acanthopteroctetinae]	Acanthopteroctetes tripunctata Braun, 1921	(Acanthopteroctetes)	11mm [WS] (Davis 1978a); 5mm [FW] (Powell & Opler 2009)	Glacier National Park MT (DR Davis 1969b); reported only from Glacier National Park MT (Davis 1978a); MT (Braun 1921a); AB (Pohl et al 2010); MT, likely in AB (Pohl & Landry 2018a); MT (Eiseman 2020); = MT		MT	RM	RM		x	Acanthopteroctetes tripunctella Davis 1969					NULL	miner (Eiseman 2020);		range reported here limited to USA & Canada, but may extend farther south	NULL	Micromoth	Archaic Sun Moths	Contiguous USA	native	x
200072	130003	09a0003	17	X	Acanthopteroctetidae	[Acanthopteroctetinae]	Acanthopteroctetes unifascia Davis, 1978	(Acanthopteroctetes)	8.5mm [WS] (Davis 1978a); 3.5-4.5mm [FW] (Powell & Opler 2009)	CA (types) coastal range in Ventura County CA (Davis 1978a); CA (Powell 2004); CA (Powell & Hsu 2004); coastal CA (Powell & Opler 2009); CA (Gates et al 2002); CA (MEM 2006); = CA		CA	PW	PW		x		1	1	Rhamnaceae	Ceanothus	.Ceanothus.	miner (Eiseman 2020);	Robinson et al 2002	range reported here limited to USA & Canada, but may extend farther south	Va	Micromoth	Archaic Sun Moths	Contiguous USA	native	x
200073	911361	91a0970	6920	X	Geometridae	Ennominae	Acanthotoca graefi (Hulst, 1896)	(Acanthophora)		TX (types); Val Verde County TX (Knudson 2000); Val Verde County TX (Knudson 1981); TX (Knudson 2000); TX (Knudson & Bordelon 1999); = TX		TX	SW	SW		x						NULL			range reported here limited to USA & Canada, but may extend farther south	NULL	Macromoth	Geometer Moths, Inchworms	Contiguous USA	native	x
200074	910476	91a0123	7635	Olive-and-Black Carpet	Geometridae	Larentiinae	Acasis viridata (Packard, 1873)	(Lobophora)	18-20mm [WS] (Leckie & Beadle 2018) & (Beadle & Leckie 2012)	ME (types); NS (Ferguson 1975); LB to VA & eastern KY west across Canada south to WI, records from FL (Covell 1984); ME NH VT MA RI CT NY PA MD WV OH MI WI MN NB QC ON, western VA, eastern KY, northern IN NJ & DE [in the northeast] (Beadle & Leckie 2012); north-central FL (Austin 2010); VT (Griggs & Gehan 2001); GA -LB to FL to WI (Adams 2013); MA (Mello 2005a); BC (Lafontaine & Troubridge 1998);…		ME NH VT MA CT RI NY PA NJ DE MD VA FL MI WI MN OH IN TN KY MO NC SC GA AL MS LA TX OK WA AK & YT BC AB MB ON QC LB[NL] NF[NL] NB NS PE	NE MA SE MW SW PW AK	NE MA SE GS SW LM UM GL PW AK	Tietz 1952	x	Agia eborata Hulst 1896	1	1	Adoxaceae[Caprifoliaceae]	Viburnum	.Viburnum.		Forbes 1948 (Viburnum sp.); Tietz 1972 (Viburnum nudum var. nudum); Beadle & Leckie 2012 (Viburnum nudum)	range reported here limited to USA & Canada, but may extend farther south	Va	Macromoth	Geometer Moths, Inchworms	Contiguous USA, Canada & AK	native	x
200075	800720	80a1304	5299.01	Water Veneer	Crambidae	Acentropinae	Acentria ephemerella ([Denis & Schiffermüller], 1775)	(Tinea)	13-18mm [WS] (Pohl et al 2005)	<EXOTIC> Europe (types); MI (Scholtens 1996); NY (RL Johnson et al 2000); introduced NY MA WI MI MN IA ON (Scholtens & Balogh 1996); NY QC, believes native [for Acentrpus nivea] (Munroe 1947); European introduced QC, established Great Lakes Region west to IA (Scholtens & Balogh 1996); AB (Pohl et al 2005); KY (Covell & Gibson 2008); VT [for Acentria nivea (Olivier 1791)] (Grehan et al 1995b); ME …		ME VT NY MA WI MI MN IA KY & AB SK MB ON QC	MW MA NE	NE MA LM UM GL		x	Acentria nivea (Olivier); Acentria ephemerella ephemerella ([Denis & Schiffermüller] 1775) (Uposkoisa); Acentropus badensis Nolcken 1869; Setina ephemera Hübner 1819; Acentropus germanicus Nolcken 1869; Acentropus latipennis Möschler 1860; Acentropus newae Kolenati 1858; Acentropus nivea Olivier 1791 [Hodges #5299] [extralimital]; Phryganea nivosa Stephens 1834; Bombyx phryganea Hübner 1809; Bomb…	5	6	Ceratophyllaceae Elatinaceae Haloragaceae Hydrocharitaceae Potamogetonaceae	Ceratophyllum Elatine Elodea Hydrilla Myriophyllum Potamogeton	.Ceratophyllum..Elatine..Elodea..Hydrilla..Myriophyllum..Potamogeton.	other aquatic plants (Scholtens 1996)	Scholtens 1996; McCafferty & Minno 1979 (Ceratophyllum Elatine Elodea Hydrilla Myriophyllum Potamogeton); Leley 2016 (Elodea sp., Ceratophyllum sp.)	EXOTIC	Va	Micromoth -exotic	Aquatic Crambid Moths	Contiguous USA & Canada	EXOTIC	x
200076	932755	932755	10470	X	Noctuidae	Noctuinae	Acerra normalis Grote, 1874	(Abagrotis)	16-21mm [FW] (Powell & Opler 2009); 16-18mm [FW] (Crabo et al 2014)	CA CO ID MT NV OR WA (Crumb 1956) incuding CA WA (Godfrey 1972a); Pacific coast mainly west of Cascade & Sierra Nevada crest from BC to southern CA (Powell & Opler 2009); BC WA OR CA ID (Crabo et al 2014); OR (Parsons et al 1991); BC (Lafontaine & Troubridge 1998); eastern OR (Grimble et al 1992); southeastern WA (Thompson et al 2014); Cascade Range WA (Mustelin et al 2020); BC & probably AB (Poh…		CA CO ID MT NV OR WA & BC	PW RM	RM PW		x		6	10	Adoxaceae[Caprifoliaceae] Betulaceae Grossulariaceae Rosaceae Salicaceae Sapindaceae[Aceraceae]	Acer Alnus Amelanchier Cercocarpus Holodiscus Prunus Purshia Salix Sambucus Viburnum	.Acer..Alnus..Amelanchier..Cercocarpus..Holodiscus..Prunus..Purshia..Salix..Sambucus..Viburnum.	variety of broad-leaved trees and shrubs (Powell & Opler 2009); generalist on many kinds of hardwoods (Crabo et al 2014)	Tietz 1972; Robinson et al 2002; McFarland 1965; Godfrey 1972a; Poole 1989; Powell & Opler 2009 (Amelanchier sp., Cercocarpus sp., Holodiscus sp., Prunus sp., Purshia sp.); Crabo et al 2014 (Amelanchier sp., Cercocarpus sp., Holodiscus sp., Prunus sp., Purshia tridentata);	range reported here limited to USA & Canada, but may extend farther south	Va	Macromoth	Owlet Moths	Contiguous USA & Canada	native	x
200077	660056	57a0082	4700.1	X	Limacodidae	Limacodinae	Acharia extensa (Schaus, 1896)	(Sibine)	33-64mm [WS] (Dyar 1935)	Mexico (Pacheco-Flores et al 2012); Mexico FL (Dyar 1935); FL West Indies (Heppner 2007); = FL		FL	SE	SE		x		4	4	Fabaceae Fagaceae Malpighiaceae Rubiaceae	Byrsonima Coffea Inga Quercus	.Byrsonima..Coffea..Inga..Quercus.		Pacheco-Flores et al 2012 (Inga sp., Quercus sp., Byrsonima crassifolia, Coffea arabica)	includes Neotropical records	Va	Micromoth	Slug-caterpillar Moths	Contiguous USA	native	x
200078	660055	57a0081	4700	Saddleback Caterpillar Moth	Limacodidae	Limacodinae	Acharia stimulea (Clemens, 1860)	(Emprestia)	26-43mm [WS] (Covell 1984); 14-22mm [TL] (Beadle & Leckie 2012); 14-22mm [TL] (Leckie & Beadle 2018); 30mm [WS] (Forbes 1923); 22-34mm [WS] (Beutenmüller 1898)	MO to MA to FL & TX (Wagner 2005); DC (Gates et al 2012); MA to FL west to eastern MO & TX (Covell 1984); MO (Lill et al 2006); GA (Adams 2000); northcentral FL (Austin 2010); GA - MA to FL to TX (Adams 2013); AR (Lovely & Ettman 2013); MA to FL & IL to TX (Heppner 2007); KS (Snow 1875); OH (Rings & Metzler 1989); OH (Rings & Metzler 1990); RI CT NY NJ PA (Schaffner 1959); TN (Vlach et al 2010); …	[not_native] WA CA	MA CT RI NY PA NJ DE MD VA NC SC GA FL AL MS LA WV KY TN OH IN IL MO AR TX OK KS MI CA & QC	NE MA SE SW MW PW	NE MA SE GS LM UM GL PS SW PW	Zhang 1994, Arnett 2001	x	Sibine stimulea (Clemens); Limacodes ephippiatus Harris 1869; Cochlidiidae	57	109	Adoxaceae[Caprifoliaceae] Agavaceae Aguifoliaceae Anacardiaceae Annonaceae Aquifoliaceae Arecaceae Araceae Asparagaceae[Liliaceae] Asteraceae Betulaceae Bignoniaceae Brassicaceae Calycanthaceae Cannabaceae[Ulmaceae] Cannaceae Celastraceae Cornaceae Cycadaceae Elaeagnaceae Ericaceae Euphorbiaceae Fabaceae Fagaceae Hydrangeaceae Iridaceae Iteaceae[Grossulariaceae] Ginkgoaceae Juglandaceae Lauraceae…	Acalypha Acer Adonidia[=Veitchia] Anthurium Antigonon Asimina Archontophoenix Areca Aronia[=Photinia] Aster[unresolved] Beaucarnea Brassica Calycanthus Canna Carpinus Carya Caryota Castanea Cattleya Celastrus Celtis Cephalanthus Chamaedorea Chysis Citrus Coccoloba Cocos Codiaeum Coffea Cordyline Cornus Corylus Cycas Cyrtopodium Dahlia Dendrobium Dictyosperma Dracaena Dypsis[=Chrysalidocarpus] Ela…	.Acalypha..Acer..Adonidia....Anthurium..Antigonon..Asimina..Archontophoenix..Areca..Aronia..Symphyotrichum..[unassignedAster]..Beaucarnea..Brassica..Calycanthus..Canna..Carpinus..Carya..Caryota..Castanea..Cattleya..Celastrus..Celtis..Cephalanthus..Chamaedorea..Chysis..Citrus..Coccoloba..Cocos..Codiaeum..Coffea..Cordyline..Cornus..Corylus..Cycas..Cyrtopodium..Dahlia..Dendrobium..Dictyosperma..Drac…	polyphagous - on trees (Kimball 1965); leaves (shropshire, Per. Observ.)	Robinson et al 2002 (Verbesina sp., & others); Schaffner 1959 (Quecus sp., & others); Tallamy 2006 (personal observation: Celastrus sp., Elaeagnus sp., Rhododendron sp., Sassafrass sp., Viburnum sp.); Tallamy 2010 (personal observation: Juglans); Tallamy 2013 (personal observation: Asimina sp.); Gates et al 2012; Wagner 2005 (Acer sp., Aster sp., Brassica sp., Cephalanthus sp., Citrus sp., Malus …	includes Neotropical records	Va	Micromoth	Slug-caterpillar Moths	Contiguous USA & Canada	native [not native in CA]	x
200079	932800	932800	10518	Distinct Quaker	Noctuidae	Noctuinae	Achatia distincta Hübner, [1813]	(Achatia)	30-37mm [WS] (Covell 1984); 20mm [TL] (Leckie & Beadle 2018) & (Beadle & Leckie 2012)	Canada to FL & TX [in east] (Wagner et al 2011); NH & southern SC to northern FL west to MB & TX (Covell 1984); QC to CO TX & MB south to FL (Godfrey 1972a); MB in Canada & NH in USA south to FL, from OH & KY to ND south to TX west to CO, including NC TN (Pogue 2010b); QC to FL & MB to TX (Heppner 2007); GA - QC to FL to TX (Adams 2013); MA (Mello 2005a); OH (Downer & Ebert 2014); WV (Butler 1992…		VT NH MA CT RI NY PA NJ DE MD VA NC SC GA FL AL MS LA WV KY TN OH IN IL IA MO AR ND SD NE KS OK TX CO MI WI MN & MB ON QC	SE MA MW SW NE RM	NE MA SE GS LM UM GL PS SW RM	Wagner 2005	x	Morrisonia distincta (Hubne); Dicopis vitis French 1879	17	28	Anacardiaceae Betulaceae Adoxaceae[Caprifoliaceae] Ericaceae Fabaceae Fagaceae Grossulariaceae Hamamelidaceae Juglandaceae Malvaceae[Tiliaceae] Nyssaceae[Cornaceae] Oleaceae Rosaceae Salicaceae Sapindaceae[Aceraceae][Hippocastanaceae] Ulmaceae Vitaceae	Acer Aesculus Alnus Amelanchier Amorpha Betula Carya Cercis Fraxinus Gleditsia Hamamelis Juglans Malus Nyssa Ostrya Physocarpus Populus Prunus Quercus Rhus Ribes Rubus Salix Tilia Ulmus Vaccinium Viburnum Vitis	.Acer..Aesculus..Alnus..Amelanchier..Amorpha..Betula..Carya..Cercis..Fraxinus..Gleditsia..Hamamelis..Juglans..Malus..Nyssa..Ostrya..Physocarpus..Populus..Prunus..Quercus..Rhus..Ribes..Rubus..Salix..Tilia..Ulmus..Vaccinium..Viburnum..Vitis.	polyphagous on trees & shrubs (Wagner et al 1997)	Poole 1989; Rings et al 1992; McCabe 1991; Forbes 1954; Wagner et al 1995 (Quercus: coccinea/rubra); Godfrey 1972a (Quercus alba, Quercus macrocarpa, Quecus sp., & others); Raizenne 1952 (Betula sp., Juglans cinerea, Ostrya sp., Quercus sp., Tilia sp., Ulmus sp.); Butler & Strazanac 2000; Tallamy 2010 (pers.obs. on Rudbeckia sp.); Butler & Strazanac 2000 (Acer sp., Carya sp., Quercus alba, Quercu…	range reported here limited to USA & Canada, but may extend farther south	Va	Macromoth	Owlet Moths, Quaker Moths	Contiguous USA & Canada	native	x
200080	932444	932444	9520	Elder Shoot Border Moth, Spindele Worm, Cornstalk Borer	Noctuidae	Noctuinae	Achatodes zeae (Harris, 1841)	(Gortyna)	13-17mm [TL] (Leckie & Beadle 2018); 13mm [TL] (Beadle & Leckie 2012); 25-35mm [WS] (Covell 1984)	ON & QC to FL west to WI & CO (Forbes 1954); southern Canada to FL & TX [in east] (Wagner et al 2011); "throughout our area" [eastern USA] (Covell 1984); ON to FL & WI to CO to TX (Heppner 2007); KS (Snow 1875): northcentral FL (Austin 2010); GA - ON to FL to TX (Adams 2013); MA (Mello 2005a); LA (Prowell 2001); OH (Rings & Metzler 1989); NY (Lienk et al 1991); VT (Grehan et al 1995b); VT (Griggs…		ME NH VT MA CT RI NY PA NJ DE MD VA NC SC GA FL AL MS LA WV KY TN OH IN IL MI WI MN IA MO AR TX NM ND SD NE KS OK CO & MB ON QC NB NS PE	SE MA MW SW NE RM	NE MA SE GS LM UM GL PS SW RM	Tietz 1952, Zhang 1994	x	Achatodes sandix Guenée 1852	4	5	Adoxaceae[Caprifoliaceae] Asteraceae Betulaceae Poaceae	Alnus Dahlia Sambucus Triticum Zea	.Alnus..Dahlia..Sambucus..Triticum..Zea.		Poole 1989; Tietz 1972	range reported here limited to USA & Canada, but may extend farther south	Va	Macromoth	Owlet Moths, Borer Moths	Contiguous USA & Canada	native	x
200081	932213	932213	9636	Chocolate Moth	Noctuidae	Noctuinae	Acherdoa ferraria (Walker, 1865)	(Acherdoa)	11-14mm [TL] (Leckie & Beadle 2018); 21-27mm [WS] (Covell 1984)	NC to FL & MS to LA (Heppner 2007); GA - NC to FL to LA (Adams 2013); northcentral FL (Austin 2010); LA (Landau & Prowell 1999a); FL, coastal plains SC GA AL MS to extreme eastern LA [in southeast] (Leckie & Beadle 2018); = infer: NC SC GA FL AL MS LA		NC SC GA FL AL MS LA	SE	SE GS		x	Varina ornata Neumögen 1884					NULL			range reported here limited to USA & Canada, but may extend farther south	NULL	Macromoth	Owlet Moths	Contiguous USA	native	x
200082	800002	80a0042	5623	Lesser Wax Moth, Honey Moth, Smaller Wax Moth	Pyralidae	Galleriinae	Achroia grisella (Fabricius, 1794)	(Tinea)	17-21mm [WS] (Forbes 1923); 8-12mm [TL] (Leckie & Beadle 2018); 7.5-11.5mm [FW] (Powell & Opler 2009)	<EXOTIC>. Cosmopolitian (Weisman 1991); probably of European origin, but now Cosomopolitan (Carter 1984); exotic Palaeartic in BC (Lafontaine & Troubridge 1998); MI (Nielsen 1998); CA (Powell & Opler 2009); introduced to North America, ON to FL, BC to CA, West Indies, Mexico & south, Old World (Heppner 2007); worldwide distribution (Olsen 1995); worldwide (Covell 1984); exotic in BC from Palaearc…		ME NH VT MA CT RI NY PA NJ DE MD VA NC SC GA FL AL MS LA WV KY TN OH IN IL MI WI MN IA MO AR ND SD NE KS OK TX NM AZ ID MT WY UT CO NV OR WA CA & BC QC	NE MA SE SW MW PW RM	NE MA SE GS LM UM GL PS SW RM PW	Forbes 1923, Zhang 1994, Arnett 2001	x	Achroea grisella (Fabricius); Galleria aluearia Fabricius 1798; Galleria alvea Haworth 1811; Galleria alvearia Stephens 1829; Meliphora alveariella Guenée 1848; Pyralis? cinerana Fabricius 1781; Bombyx cinereola Hübner 1802; Achroia ifranella Lucas 1955; Achroia major Dufrane 1930	D	(Detritophagous)	Detritophagous	Detritophagous[omnivorous]	.Detritophagous.	Bumble bee nests, wasp nest, bee's wax (Powell & Opler 2009); bee's wax, stored grain, dead insects, dried fruit, crude sugar (Forbes 1923); potting medium [English record] (Heckford 2017)	Ferguson et al 1991	EXOTIC	De	Micromoth -exotic	Snout Moths	Contiguous USA & Canada	EXOTIC	x
200083	801451	80a0741	4974	X	Crambidae	Pyraustinae	Achyra bifidalis (Fabricius, 1794)	(Phalaena)	20-24mm [WS] (Capps 1967)	uncertain (types); AZ to TX strays to AB (Munroe 1976a); AB AZ NM TX Mexico, West Indies, South America [for Loxostege bifidalis] (Allyson 1976); AB AZ NM TX Mexico & south [for Loxostege bifidalis] (Capps 1967); FL,TX, AB to AZ (Heppner 2007); quotes Munroe 1976a, also Mexico (Allyson 1981); AZ (Walsh 2011); strays in AB (Pohl et al 2010); TX (Knudson & Bordelon 1999); single stray to AB (Pohl &…	[strays] UT CO WY MT AB	AZ NM TX FL	SW SE	SE SW		x	Phalaena centralis Fabricius 1794; Eurycreon evanidalis Berg 1875 [extralimital]; Phlyctaenodes inornatalis Walker 1866; Eurycreon obsoletalis Berg 1875 [extralimital]; Phlyctaenodes orbitalis Hampson 1899; Loxostege stolidalis Schaus 1940	2	2	Malvaceae Portulacaceae	Gossypium Portulaca	.Gossypium..Portulaca.		Munroe 1976a	includes Neotropical records	Va	Micromoth	Crambid Moths, Pyraustine Moths	Contiguous USA	native	x
200084	801453	80a0743	4976	X	Crambidae	Pyraustinae	Achyra occidentalis (Packard, 1873)	(Scopula)	18-26mm [WS] (Capps 1967); 10-12mm [FW] (Powell & Opler 2009)	CA (types); CA (Munroe 1976a); CA (Powell & Opler 2009); CA [for Loxostege occidentalis] (Capps 1967); CA (Powell 2005a) ; CA (Powell 2005b) ; CA (Brown & Bash 2000); CA (Powell 2012); = CA		CA	PW	PW		x						NULL	possibly grasses (Powell & Opler 2009);		range reported here limited to USA & Canada, but may extend farther south	NULL	Micromoth	Crambid Moths, Pyraustine Moths	Contiguous USA	native	x
200085	801452	80a0742	4975	Garden Webworm Moth	Crambidae	Pyraustinae	Achyra rantalis (Guenée, 1854)	(Nymphula)	10-11mm [TL] (Leckie & Beadle 2018) & (Beadle & Leckie 2012); 17-43mm [WS] (Capps 1967); 9-10mm [FW] (Powell & Opler 2009); 18-22mm [WS] (Covell 1984)	uncertain (types); northeast & southern Canada to CA & south to FL & Mexico (Powell & Opler 2009); TX (Rogers 1988); MI (Nielsen 1998); NM (Harp 2010); ME QC & ON south to IA CO CA FL including AZ TX (Munroe 1976a); ON ME CT NY MD DC VA NC SC GA FL AL LA AR TX OH IN IL MO IA KS OK CO NM AZ CA [for Loxostege rantalis] (Allyson 1976); ME CT NY MD DC VA NC SC GA FL AL LA SR TX OH IN IL MO IA KS OK C…	[fugitive] NF[NL]	ME NH VT MA CT RI NY PA NJ DE MD VA NC SC GA FL AL MS LA WV KY TN OH IN IL MI WI MN IA MO AR OK TX NM AZ CA CO NE KS WA OR UT & ON QC NS	NE MA SE MW SW PW RM	NE MA SE GS LM UM GL PS SW RM PW	Munroe 1972, Zhang 1994, Covall 1984	x	Achyra caffreii (Flint & Malloch); Loxostega rantalis (Guenée); Pyrausta caffreii Flint & Malloch 1920; Eurycreon collucidalis Möschler 1890; Botis communis Grote 1876; Scopula crinisalis Walker 1859; Botys crinitalis Lederer 1863; Scopula diotimealis Walker 1859; Nephopteryx intractella Walker 1863; Botys licealis Walker 1859; Ebulea murcialis Walker 1859; Scopula nestusalis Walker 1859; Botys p…	10	25	Aizoaceae Amaranthaceae[Chenopodiaceae] Asteraceae Bataceae Brassicaceae Poaceae Fabaceae Malvaceae Polygonaceae Rosaceae	Ambrosia Amaranthus Atriplex Batis Beta Chenopodium Cirsium Fragaria Glycine Gossypium Helianthus Medicago Parthenium Phaseolus Pisum Polygonum[unresolved] Raphanus Rosa Rumex Sesuvium Sorghum Spinacia Trifolium Vigna Zea	.Ambrosia..Amaranthus..Atriplex..Batis..Beta..Chenopodium..Cirsium..Fragaria..Glycine..Gossypium..Helianthus..Medicago..Parthenium..Phaseolus..Pisum..Polygonum.[unassigned]..Raphanus..Rosa..Rumex..Sesuvium..Sorghum..Spinacia..Trifolium..Vigna..Zea.	polyphagous on herbs (Forbes 1923); on leaves (Heitzman & Heitzman 1987); wie variety of low plants (Munroe 1976a)	Capps 1967 (Amaranthus retroflexus, Amaranthus sp., Ambrosia artemisifolia, Ambrosia sp., Ambrosia trifida, Atriplex patula, Batis maritima, Beta vulgaris, Chenopodium album, Cirsium sp., Fragaria sp., Glycine max, Gossypium sp., Helianthus sp., Medicago sp., Parthenium argentatum, Phaseolus sp., Pisum sp., Polygonum sp., Raphanus sp., Rumex sp., Trifolium sp., Vigna sp., Zea mays); Heitzman & He…	includes Neotropical records	Va	Micromoth	Crambid Moths, Pyraustine Moths	Contiguous USA & Canada	native	x
200086	620055	51a0055	3554	X	Tortricidae	Tortricinae	Acleris aenigmana Powell, 1964	(Acleris)		CA (types); CA (Crabtree & Leuschner 2000); CA (Powell & Hsu 2004); BC (Hausmann et al 2009); BC (Pohl & Dombroskie 2018); Cascade Range WA (Mustelin et al 2020); = CA WA & BC		CA WA & BC	PW	PW		x		2	2	Hypericaceae[Clusiaceae][Guttiferae] Rosaceae	Hypericum Prunus	.Hypericum..Prunus.		Robinson et al 2002; Crabtree & Leuschner 2000 (Prunus);	range reported here limited to USA & Canada, but may extend farther south	Va	Micromoth	Tortrix Leafroller Moths, Leafroller Moths	Contiguous USA & Canada	native	x
200087	620002	51a0002	3502	Red-Edged Acleris	Tortricidae	Tortricinae	Acleris albicomana (Clemens, 1865)	(Xanthosetia)	7-8mm [FW] (Powell & Opler 2009)	VA (types); QC to FL to CA (Adams 2013); KS (Crevecoeur ‎1919); NJ (Darlington 1952); NY (Forbes 1923); QC to FL & BC to CA [for Croesia albicomana] (Heppner 2007); VA (types); MI (Profant 1991); UT (Powell 2006a); CA (Powell & Langston 2009); CA (Powell 2005a); CA (Powell & Hsu 2004); KS (Crevecoeur ‎1919); CT (Britton 1920); NH (Shaw 1905); transcontinental in the north (Powell & Opler 2009); O…		NH MA CT RI NY PA NJ DE MD VA NC SC GA FL MI WI MN IA TN KS OK TX NM ID MT WY UT CO WA OR CA AR & NT BC AB SK MB ON QC NF[NL] NB NS PE	NE MA SE MW SW RM PW	NE MA SE LM UM GL PS SW RM PW	Powell 1964, Smith 1899	x	Croesia albicomana Clemens 1865; Tortrix bergmanniana of authors not Linnaeus 1758 [extralimital]	4	4	Ericaceae Fagaceae Ranunculaceae Rosaceae	Aquilegia Quercus Rosa Vaccinium	.Aquilegia..Quercus..Rosa..Vaccinium.	polyphagous on forest trees (Zhang 1994)	Zhang 1994 (Aquilegia canadensis, Quercus sp.); FG Browne 1968 (Quercus rubra); Robinson et al 2002 (Vaccinium sp.); Powell & Opler 2009 (Rosa californica, Rosa gymnocarpa, Rosa. sp.)	range reported here limited to USA & Canada, but may extend farther south	Va	Micromoth	Tortrix Leafroller Moths, Leafroller Moths	Contiguous USA & Canada	native	x
200088	ooo	51a0030.1	3530.1	X	Tortricidae	Tortricinae	Acleris albinivia Heppner, 2015	(Acleris)		FL Jefferson County (types); NC (Hall et al 2025); = FL NC		FL NC	SE	SE		x		1	1	Cornaceae	Cornus	.Cornus.		Hall et al 2025 (Cornus foemina[=Swida foemina])	range reported here limited to USA & Canada, but may extend farther south	Va	Micromoth	Tortrix Leafroller Moths, Leafroller Moths	Contiguous USA	native	x
200089	620034	51a0034	3534.01	X	Tortricidae	Tortricinae	Acleris arcticana (Guenée, 1845)	(Teras)		Sweden [ON type for Peronea walkerana] (types); ON QC [for Peronea walkerana] (McDunnough 1934a); AK (Ferris et al 2012); ON QC Greenland [for Acleris walkerana] (Obraztsov 1963); MI (Nielsen 1998); AB (Pohl et al 2010); ON [for Peronea walkerana] (McDunnough 1942a); Greenland [for Acleris boreana] (Downes 1966); Holarctic (Pohl et al 2016); AB (Pohl et al 2010); Holarctic, AK BC AB SK MB ON QC (…		AK MI & BC AB SK MB ON QC	MW AK	GL AK		x	Acleris boreana Wolff 1964; Peronea walkerana McDunnough 1934 [Hodges #3534]	2	3	Betulaceae Salicaceae	Betula Corylus Salix	.Betula..Corylus..Salix.	[for Acleris walkerana McDunnough] (Corylus Salix) & [for Acleris caryosphen] ( Betula)	Forbes 1923; Robinson et al 2002; Zhang 1994 (Betula for Acleris caryosphena)	Holarctic	Va	Micromoth	Tortrix Leafroller Moths, Leafroller Moths	Contiguous USA, Canada & AK	native	x
200090	620054	51a0054	3553	X	Tortricidae	Tortricinae	Acleris bowmanana (McDunnough, 1934)	(Peronea)		AB (types) AB MB BC (McDunnough 1934a); VT (Grehan et al 1995b); AK (Ferris et al 2012); NS (Ferguson 1975); ME (Brower 1983); NB QC AB BC WA CA (Hausmann et al 2009); MI WI (Ferge 2010a); MI (Ferge 2013); AB (Pohl et al 2010); NS (McDunnough 1940b); WI (Ferge 2010b); PE ON (McDunnough 1942a); AB (Pohl et al 2010); AK BC AB SK MB ON QC NB NS PE (Pohl & Dombroskie 2018); Cascade Range WA (Mustelin…		AK VT ME MI WI WA CA & BC AB SK MB ON QC NB NS PE	NE MW PW AK	NE GL PW AK		x		3	6	Myricaceae Pinaceae Rosaceae	Aronia[=Photinia] Myrica Picea Pinus Rubus Spiraea	.Aronia..Myrica..Picea..Pinus..Rubus..Spiraea.		Ferguson 1975 (Aronia melanocarpa[=Photinia melanocarpa], Myrica gale, Rubus sp.); Robinson et al 2002 (Aronia melanocarpa[=Photinia melanocarpa], Picea glauca, Pinus engelmannii, Spiraea sp.)	range reported here limited to USA & Canada, but may extend farther south	Va	Micromoth	Tortrix Leafroller Moths, Leafroller Moths	Contiguous USA, Canada & AK	native	x
200091	620017	51a0017	3518	Alder Leafroller	Tortricidae	Tortricinae	Acleris braunana (McDunnough, 1934)	(Peronea)		ON (types) ON QC (McDunnough 1934a); VT (Grehan et al 1995b); NS (McDunnough 1942a); ME (Brower 1983); SK (Hausmann et al 2009); CO NY (Obraztsov 1963); NS NB QC ON BC (MacKay 1962a); AB (Dombroskie 2011a); MI WI (Ferge 2013); AB (Pohl et al 2010); WA (Miliczky et al 2014); NY OR (MEM 2006); AB (Pohl et al 2010); NT BC AB SK MB ON QC NF NB NS (Pohl & Dombroskie 2018); Cascade Range WA (Mustelin e…		VT NY MI WI OR WA CO & NT BC AB SK MB ON QC NF[NL] NB NS	NE MA MW PW RM	NE MA GL PW RM		x		1	2	Betulaceae	Alnus Betula	.Alnus..Betula.		Robinson et al 2002	range reported here limited to USA & Canada, but may extend farther south	Va	Micromoth	Tortrix Leafroller Moths, Leafroller Moths	Contiguous USA & Canada	native	x
200092	620037	51a0037	3537	Brittania Moth	Tortricidae	Tortricinae	Acleris britannia Kearfott, 1904	(Acleris)	8-10mm [FW] (Powell & Opler 2009)	BC (types); CA (Powell & Hsu 2004); AK (Ferris et al 2012); BC to central CA (Powell & Opler 2009); AB BC SK WA (Hausmann et al 2009); WA BC (Obraztsov 1963); AB BC (MacKay 1962a); CA (JW Brown et al 2008); AB SK (Pohl et al 2014); AB (Pohl et al 2010); BC (McDunnough 1934a); OR (MEM 2006); north-central Olympic National Park, WA (Mustelin et al 2018); AK BC AB SK (Pohl & Dombroskie 2018); AB (Po…		AK WA OR CA & BC AB SK	PW AK	PW AK		x		1	3	Rosaceae	Potentilla Rosa Rubus	.Potentilla..Rosa..Rubus.		Robinson et al 2002; Powell & Opler 2009; JW Brown et al 2008 (Potentilla); Powell & Opler 2009 (Rosa californica, Rubus parviflorus, Rubus ursinus)	range reported here limited to USA & Canada, but may extend farther south	Va	Micromoth	Tortrix Leafroller Moths, Leafroller Moths	Contiguous USA, Canada & AK	native	x
200093	620058	51a0058	3558	X	Tortricidae	Tortricinae	Acleris busckana (McDunnough, 1934)	(Peronea)		ON (types) ON NH MA MB (McDunnough 1934a); VT (Grehan et al 1995b); NS (Ferguson 1975); ME (Brower 1983); NB ON QC (Hausmann et al 2009); MI (Nielsen 1998); YT SK MB ON QC NB NS PE (Pohl & Dombroskie 2018); = VT ME NH MA MI & YT SK MB ON QC NB NS PE		VT ME NH MA MI & YT SK MB ON QC NB NS PE	NE MW	NE GL		x		1	1	Rosaceae	Spiraea	.Spiraea.		Robinson et al 2002	range reported here limited to USA & Canada, but may extend farther south	Va	Micromoth	Tortrix Leafroller Moths, Leafroller Moths	Contiguous USA & Canada	native	x
200094	620008	51a0008	3508	X	Tortricidae	Tortricinae	Acleris caliginosana (Walker, 1863)	(Teras)		CA (Powell & Hsu 2004); AK (Ferris et al 2012); ME (Brower 1983); YT BC AB ON QC MN WA CA (Hausmann et al 2009); MI (Nielsen 1998); MT (Harp 2013); WI (Ferge 2013); MN (Ferge 2015); AB (Pohl et al 2010); NS QC ON BC (McDunnough 1934a); WA (Miliczky et al 2014); CO (MEM 2006); AB (Pohl et al 2010); AK BC AB SK MB ON QC NF NB NS (Pohl & Dombroskie 2018); = ME MI MN WI MT WA CA AK CO & BC AB SK MB O…		ME MI MN WI MT WA CA AK CO & BC AB SK MB ON QC NF[NL] NB NS	NE MW RM PW AK	NE GL RM PW AK		x		1	2	Betulaceae	Alnus Betula	.Alnus..Betula.		Robinson et al 2002	range reported here limited to USA & Canada, but may extend farther south	Va	Micromoth	Tortrix Leafroller Moths, Leafroller Moths	Contiguous USA, Canada & AK	native	x
200095	620063	51a0063	3563	X	Tortricidae	Tortricinae	Acleris capizziana Obraztsov, 1963	(Acleris)	10mm [FW] (Obraztsov 1963)	OR (types); OR (Obraztsov 1963); AK (Ferris et al 2012); AK (Pohl & Dombroskie 2018); WA QC [for Acleris lipsiana] (Hausmann et al 2009); MT [for Acleris lipsiana] (Harp 2015); MB AB [for Acleris lipsiana] (McDunnough 1934a); AB [for Acleris inana] (Pohl et al 2010); BC AB MB ON QC NS [for Acleris inana including North American Acleris lipsiana] (Pohl & Dombroskie 2018); including AB QC OR WA Nor…		MT OR WA AK & AB QC	RM PW AK	RM PW AK		x	Tortrix lipsiana of authors not [Denis & Schiffermüller] 1775 [extralimital] [Hodges #3555] [see note in Acleris inana]	3	3	Ericaceae Myricaceae Rosaceae	Fragaria Myrica[unresolved] Vaccinium	.Fragaria..Myrica.[unassigned]..Vaccinium.		Obraztsov 1963 (reared from strawberry); McDunnough 1934a [for Acleris lipsiana] (Myrica sp., Vaccinium sp.)	range reported here limited to USA & Canada, but may extend farther south	Va	Micromoth	Tortrix Leafroller Moths, Leafroller Moths	Contiguous USA, Canada & AK	native	x
200096	620012	51a0012	3513	X	Tortricidae	Tortricinae	Acleris caryosphena (Meyrick, 1937)	(Peronea)		Greenland (types); Greenland [for Acleris caryosphena] (Downes 1966); AK (Ferris et al 2012); NS [for Acleris tripunctana] (Ferguson 1975); NH [for Acleris tripunctana] (Obraztsov 1963); NH ON NWT [for Acleris tripunctana] (Obraztsov 1965b); Europe ME MA NY PA MO OH [for Acleris ferrugana BUT includes Teras semiannula & Peronea gallicolana as synonyms] (Fernald 1882a); VA [for Acleris ferrugana] …		ME NH CT VA NH AK & NT QC	NE MA AK	NE MA AK		x	[valid species per Karsholt et al 2015)]; Acleris caryosphena [formerly synomized with Acleris arctican & associated with Peronea walkerana; Acleris tripunctana (Hübner) [incorrect usage]; Acleris notana (Donovan, 1806) [Hodges#3512.01] [incorrect usage]; Tortrix ferrugana of authors not [Denis & Schiffermüller] 1775 [extralimital]; Tortrix tripunctana Hübner [1799] [extralimital] [Hodges #3512];…	1	1	Betulaceae	Betula	.Betula.		Robinson et al 2002 [Betula for Acleris tripunctana]	range reported here limited to USA & Canada, but may extend farther south	Va	Micromoth	Tortrix Leafroller Moths, Leafroller Moths	Contiguous USA, Canada & AK	native	x
200097	620033	51a0033	3533	Birch Leafroller	Tortricidae	Tortricinae	Acleris celiana (Robinson, 1869)	(Teras)	10mm [TL] (Beadle & Leckie 2012)	VT (Grehan et al 1995b); WI (Ferge 2008); NH (Shaw 1905); ME [for Peronea celiana & Peronea celiana form albilineana Kearfott] (Brower 1983); BC AB ON QC NB (Hausmann et al 2009); NS QC ON AB (MacKay 1962a); MI (Nielsen 1998); MN WI MI (Ferge 2011a); MT (Harp 2014); MI WI (Ferge 2013); AB (Pohl et al 2010); NS (McDunnough 1940b); QC ON AB (McDunnough 1934a); TX (Knudson & Bordelon 1999); AB (Pohl…	[fugitive] TX	ME VT NH MI WI MN MT & BC AB SK MB ON QC NF[NL] NB NS PE	NE MW RM	NE GL RM	Dyar 1902a	x	Acleris albilineana Kearfott 1907	3	3	Betulaceae Rosaceae Salicaceae	Betula Prunus Salix	.Betula..Prunus..Salix.		Robinson et al 2002	range reported here limited to USA & Canada, but may extend farther south	Va	Micromoth	Tortrix Leafroller Moths, Leafroller Moths	Contiguous USA & Canada	native	x
200098	620013	51a0013	3514	X	Tortricidae	Tortricinae	Acleris cervinana (Fernald, 1882)	(Teras)	7-8mm [FW] (Powell & Opler 2009); 13-15mm [WS] (Forbes 1923)	MA (types); BC NH MA (Obraztsov 1963); NJ (JB Smith 1899); CA (Powell & Hsu 2004); AR (Lovely & Ettman 2013); VA (Lam et al 2011); VT (Grehan et al 1995b); NH (Shaw 1905); ME [for Peronea cervinan] & ME NH [for Peronea cervinana form americana Fernald] (Brower 1983); across Canada to Pacific northwest & northern CA (Powell & Opler 2009); NC TN MN NS NB ON QC SK AB BC (Hausmann et al 2009); ME & Q…		ME NH VT MA CT RI NY PA NJ DE MD VA NC WV KY TN AR CA AL MS & BC AB SK MB ON QC NB NS	NE MA SE MW PW	NE MA SE LM UM PW GS		x	Teras americana Fernald 1903	1	3	Betulaceae	Alnus Betula Corylus	.Alnus..Betula..Corylus.		Robinson et al 2002	range reported here limited to USA & Canada, but may extend farther south	Va	Micromoth	Tortrix Leafroller Moths, Leafroller Moths	Contiguous USA & Canada	native	x
200099	620039	51a0039	3539	Lesser Maple Leafroller Moth	Tortricidae	Tortricinae	Acleris chalybeana (Fernald, 1882)	(Teras)	9-11mm [TL] (Leckie & Beadle 2018); 20-25mm [WS] (Grehan et al 1995a); 9mm [TL] (Beadle & Leckie 2012); 19-22mm [WS] (Covell 1984); 22mm [WS] (Forbes 1923)	NS to FL & WI to TX (Heppner 2007); VT (Grehan et al 1995b); VA (Lam et al 2011); NS (Ferguson 1975); FL to TX (Adams 2013); OH (Rings 2001); AR (Lovely & Ettman 2013); ME (Brower 1983); NS to ON south to at least PA, ME NH VT MA CT NY NJ PA (Grehan et al 1995a); NC CT ON QC (Hausmann et al 2009); NY (Chapman & Lienk 1971); WI NS ON QC (MacKay 1962a); ME to western PA, including NY (Forbes 1923);…	[fugitive] SK MB	ME NH VT MA CT RI NY PA NJ DE MD VA NC SC GA FL AL MS LA TN KY WV OH IN IL IA MI WI MO AR TX & ON QC NB NS	NE MA SE MW SW	NE MA SE GS LM UM GL SW		x		4	6	Betulaceae Fagaceae Rosaceae Sapindaceae[Aceraceae]	Acer Betula Corylus Fagus Quercus Malus	.Acer..Betula..Corylus..Fagus..Quercus..Malus.		Robinson et al 2002 (Fagus grandifolia, Quercus rubra, & others); ; Chapman & Lienk 1971; Seifert et al 2021 (Acer rubrum); [to genus only, species records incomplete - only Quercus species records complete at this time]	range reported here limited to USA & Canada, but may extend farther south	Va	Micromoth	Tortrix Leafroller Moths, Leafroller Moths	Contiguous USA & Canada	native	x
200100	620045	51a0045	3544	X	Tortricidae	Tortricinae	Acleris clarkei Obraztsov, 1963	(Acleris)	7-8mm [FW] (Obraztsov 1963)	WA MB (types); WA MB (Obraztsov 1963); ON (Hausmann et al 2009); MI (Nielsen 1998); AB (Pohl et al 2010); AB (Pohl et al 2010); AB MB ON QC NB NS (Pohl & Dombroskie 2018); = MI WA & AB MB ON QC NB NS		MI WA & AB MB ON QC NB NS	MW PW	GL PW		x						NULL			range reported here limited to USA & Canada, but may extend farther south	NULL	Micromoth	Tortrix Leafroller Moths, Leafroller Moths	Contiguous USA & Canada	native	x
200101	620015	51a0015	3516	X	Tortricidae	Tortricinae	Acleris comandrana (Fernald, 1892)	(Teras)	13mm [WS] (Forbes 1923)	MA (types); NJ PA (Obraztsov 1963); MA to TX (Forbes 1923); MI (Profant 1991); NM (Harp 2008); ME (Brower 1983); CT (Britton 1920); NM (Harp 2007); erroneous records from QC (Pohl & Dombroskie 2018); = infer: MA NJ PA ME MI CT NM TX NY		MA NJ PA ME MI CT NM TX NY	NE MA MW SW	NE MA GL SW	Dyar 1902a	x		1	1	Santalaceae	Comandra	.Comandra.		Robinson et al 2002; Obraztsov 1963 (Andromeda sp., Comandra sp.)	range reported here limited to USA & Canada, but may extend farther south	Va	Micromoth	Tortrix Leafroller Moths, Leafroller Moths	Contiguous USA	native	x
200102	620007	51a0007	3507	Strawberry Tortrix	Tortricidae	Tortricinae	Acleris comariana (Zeller, 1846)	(Teras)		<EXOTIC>. Europe. European exotic (Mattson et al 1994); Europe to China & Japan, "established in North America" (Carter 1984); exotic in BC (Dewaard et al 2009); ME (Brower 1983); WA NC AB ON QC (Hausmann et al 2009); QC ON MB AB BC (MacKay 1962a); PA (Mello 2009); Introduced (Pohl et al 2016); introduced [in Canada] - AK BC ON QC NB NS (Pohl & Dombroskie 2018); VA (Seifert et al 2021); introduce…	[fugitive] ME PA TN IL VA NC & ON QC NB NS	WA AK & BC	PW AK	PW AK	Zhang 1994, Hill 1987	x	Acalla comariana (Zeller); Oxygrapha comariana (Zeller) Peronea comariana (Zeller); Peronea latifasciana Sheldon 1925 [extralimital]	2	4	Rosaceae Sapindaceae[Aceraceae]	Acer Comarum Fragaria Spiraea	.Acer..Comarum..Fragaria..Spiraea.		Gillespie & Gillespie 1982; Mattson et al 1994; Turner 1968 (British host plants: Comarum Fragaria); Seifert et al 2021 (Acer rubrum)	EXOTIC	Va	Micromoth -exotic	Tortrix Leafroller Moths, Leafroller Moths	Contiguous USA, Canada & AK	EXOTIC	x
200103	620023	51a0023	3523	Dogwood Leafroller	Tortricidae	Tortricinae	Acleris cornana (McDunnough, 1933)	(Peronea)		ON (types) MB QC (McDunnough 1933b); VT (Grehan et al 1995b); NS (Ferguson 1975); ME (Brower 1983); NS NF NB QC ON MB AB BC (Hausmann et al 2009); NS QC ON MB AB (MacKay 1962a); MI (Nielsen 1998); MT (Harp 2015); WI (Ferge 2013); MI (Ferge 2015); AB (Pohl et al 2010); QC ON MB (McDunnough 1934a); NY (MEM 2006); AB (Pohl et al 2010); BC AB SK MB ON QC NB NS (Pohl & Dombroskie 2018); = ME VT MI WI …		ME VT MI WI MT NY & BC AB SK MB ON QC NB NS	NE MW RM MA	NE GL RM MA		x		2	2	Betulaceae Cornaceae	Alnus Cornus	.Alnus..Cornus.		Robinson et al 2002	range reported here limited to USA & Canada, but may extend farther south	Va	Micromoth	Tortrix Leafroller Moths, Leafroller Moths	Contiguous USA & Canada	native	x
200104	620004	51a0004	3504	Blueberry Leaftier Moth	Tortricidae	Tortricinae	Acleris curvalana (Kearfott, 1907)	(Argyrotoxa)	14-16mm [WS] (Covell 1984); 7-8mm [TL] (Leckie & Beadle 2018)	NJ (types); VA (Lam et al 2011); AR (Lovely & Ettman 2013); NF to FL to MS (Adams 2013); ME (Brower 1983); NF to FL & BC to MS [for Croesia curvalana] (Heppner 2007); north-central FL [for Croesia curvalana] (Austin 2010); MA [for Croesia curvalana] (Mello 2005a); VT [for Croesia curvalana] (Grehan et al 1995b); VA [for Croesia curvalana] (Wagner et al 1995); NS [for Croesia curvalana] (Ferguson …		ME NH VT MA CT RI NY PA NJ DE MD VA NC SC GA FL AL MS TN KY WV OH IN IL MI WI MN IA MO AR MT WA AK & BC AB SK MB ON QC LB[NL] NF[NL] NB NS	NE MA SE MW RM PW AK	NE MA SE GS LM UM GL RM PW AK	Wagner et al 1995, Zhang 1994	x		1	2	Ericaceae	Gaylussacia Vaccinium	.Gaylussacia..Vaccinium.	first-instar larvae bore into flower buds, later-instar larvae feed on foliage (Dixon & Carl 2002); leaves (Wagner et al 1995)	Robinson et al 2002; Ponder & Seabrook 1988; JC Miller & Hammond 2003 [for Croesia curvalana] (Vaccinium membranaceum); Nystrom & Ochoa 2006 (Vaccinium sp.); Dixon & Carl 2002 [for Croesia curvalana] (Vaccinium angustifolium, Vaccinium corymbosum) & (European record: Vaccinium myrtillus]	range reported here limited to USA & Canada, but may extend farther south	Va	Micromoth	Tortrix Leafroller Moths, Leafroller Moths	Contiguous USA, Canada & AK	native	x
200105	ooo	51a0056.1	3556.1	X	Tortricidae	Tortricinae	Acleris disputabilis Obraztsov, 1963	(Acleris)	11-14mm [FW] [for Acleris disputabilis] (Powell & Opler 2009); 11-14mm [FW] [for Acleris disputabilis] (Obraztsov 1963);	BC (types); widely scattered in west, including CA (Powell & Opler 2009); BC ON WA OR CA CO NM [for Acleris disputabilis] (Obraztsov 1963); = WA OR CA CO NM & BC ON		WA OR CA CO NM & BC ON	RM SW PW	RM SW PW		x	[Acleris disputabilis listed here as valid per (Powell & Opler 2009)]	3	n/s	Betulaceae[none_specified] Rosaceae[none_specified] Salicaceae[none_specified]	.none_specified.	.FAMILY_LEVEL_RECORDS.		Powell & Opler 2009 (Salicaceae & rarely Betulaceae, Rosaceae)	range reported here limited to USA & Canada, but may extend farther south	Va	Micromoth	Tortrix Leafroller Moths, Leafroller Moths	Contiguous USA & Canada	native	x
200106	620059	51a0059	3559.01	Hook-Winged Tortrix	Tortricidae	Tortricinae	Acleris effractana (Hübner, 1799)	(Tortrix)	8-11mm [FW] [for Acleris emargana blackmorei] (Obraztsov 1963)	Europe, Asia, northwestern USA, BC WA ON [for Acleris emargana blackmorei] (Karsholt et al 2005); AK (Ferris et al 2012); VT [Acleris emargana] (Grehan et al 1995b); NH (Shaw 1905); WA ON [Acleris emargana] (Hausmann et al 2009); BC ON WA [for Acleris emargana blackmorei] (Obraztsov 1963); AK to ON south to ID & BC, Eurasia [for Acleris emargana] (Lafontaine & Wood 1997); ON Europe (Forbes 1923);…		VT NH WA ID AK & YT NT BC AB SK MB ON QC NF[NL] NB NS	NE RM PW AK	NE RM PW AK		x	Tortrix emargana of authors not Fabricius 1775 [extralimital] [Hodges #3559]; {WARNING not all synonymy applies to newly currant defined usage ?= Acleris stettinensis Leraut 2003; Rhacodia emargana f. fuscana Sheldon 1930; Acleris stettinensis Leraut 2003 [uncomfirmed sysnonym]; Acleris blackmorei Obraztsov 1963; Acalla brunneostriana Weber 1945 [extralimital]; Pyralis caudana Fabricius 1775 [ext…	2	3	Betulaceae Salicaceae	Betula Populus Salix	.Betula..Populus..Salix.		McDunnough 1934a; Forbes 1923	Holarctic	Va	Micromoth	Tortrix Leafroller Moths, Leafroller Moths	Contiguous USA, Canada & AK	native	x
200107	620043	51a0043	3542	Masked Leaf Roller, Multiform Leafroller Moth	Tortricidae	Tortricinae	Acleris flavivittana (Clemens, 1864)	(Peronea)	10-11mm [TL] (Leckie & Beadle 2018) & (Beadle & Leckie 2012); 7.5-10mm [FW] (Chapman & Lienk 1971)	VA (types); VT (Grehan et al 1995b); VA (Lam et al 2011); NS (Ferguson 1975); ME (Brower 1983); NH [for Peronea perspicuana Robins] (Brower 1983); MD MN DE NS NB QC ON (Hausmann et al 2009); NY PA CT NH ON (Chapman & Lienk 1971); NH (Forbes 1923); MI (Nielsen 1998); IA KY MI (Ferge 2015); WI (Ferge 2014); WI (Ferge 2010b); MI (Ferge 2013); AB (Pohl et al 2010); ON NH NY PA (McDunnough 1934a); PA …		ME NH VT MA CT RI NY PA NJ DE MD VA NC GA TN KY MI WI MN IA & AB SK MB ON QC NB NS	NE MA SE MW	NE MA SE LM UM GL		x	Teras perspicuana Robinson 1869	1	2	Rosaceae	Malus Prunus	.Malus..Prunus.		Ferguson 1975; Chapman & Lienk 1971; Seifert et al 2021 (Prunus avium, Prunus serotina)	range reported here limited to USA & Canada, but may extend farther south	Va	Micromoth	Tortrix Leafroller Moths, Leafroller Moths	Contiguous USA & Canada	native	x
200108	620060	51a0060	3560	X	Tortricidae	Tortricinae	Acleris foliana (Walsingham, 1879)	(Teras)	6.5-10mm [FW] (Powell & Opler 2009)	CA (types); UT (Powell 2006a); UT (Braun 1925a); CA (Brown & Bash 2000); CA (Powell & Hsu 2004); CO (Dyar 1902b); CA (Davenport 2005); MT UT & western CO to northern AZ & CA (Powell & Opler 2009); southwestern USA including CO (MacKay 1962a); CA (Hausmann et al 2009); CO WY (MEM 2006); BC (Pohl & Dombroskie 2018); = infer: MT WY CO UT AZ NV CA & BC		MT WY CO UT AZ NV CA & BC	SW RM PW	SW RM PW		x		1	1	Rosaceae	Cercocarpus	.Cercocarpus.		Robinson et al 2002	range reported here limited to USA & Canada, but may extend farther south	Va	Micromoth	Tortrix Leafroller Moths, Leafroller Moths	Contiguous USA & Canada	native	x
200109	620025	51a0025	3525	Forbes' Acleris	Tortricidae	Tortricinae	Acleris forbesana (McDunnough, 1934)	(Peronea)		ON (types) ON NB QC MB AB (McDunnough 1934a); VA (Lam et al 2011); VT (Grehan et al 1995b); WI (Ferge 2008); CA (Powell & Hsu 2004); ME (Brower 1983); BC AB SK ON QC NB NC TN MN (Hausmann et al 2009); MI (Nielsen 1998); MT (Harp 2015); MI WI (Ferge 2013); AB (Pohl et al 2010); AB (Pohl et al 2010); BC AB SK MB ON QC NF[NL] NB (Pohl & Dombroskie 2018); = ME VT VA NC TN MI WI MT CA & BC AB SK MB ON…		ME VT VA NC TN MI WI MT CA & BC AB SK MB ON QC NF[NL] NB	NE MA SE MW RM PW	NE MA SE LM GL RM PW	Powell 1964	x		1	1	Cornaceae	Cornus	.Cornus.		Robinson et al 2002	range reported here limited to USA & Canada, but may extend farther south	Va	Micromoth	Tortrix Leafroller Moths, Leafroller Moths	Contiguous USA & Canada	native	x
200110	620001	51a0001	3501	Maple Leaftier Moth, Hairnet Acleris	Tortricidae	Tortricinae	Acleris forsskaleana (Linnaeus, 1758)	(Phalaena)	9mm [TL] (Beadle & Leckie 2012)	<EXOTIC>. WA (LaGasa & Welsh 2005); exotic in BC (Dewaard et al 2009); ME [for Argyrotoxa forskaleana] (Brower 1983); VT [for Croesia forskaleana] (Grehan et al 1995b); ON QC BC WA (Hausmann et al 2009); NY (MacKay 1962a); NY - for biocontrol project (JW Brown et al 2008); records from 1934 on Long Island NY (Klots 1941); NJ [for Croesia forskaleana] (Mello 2010); MI (Rice & White 2015); Introduc…		ME VT NY NJ PA WA MI & BC ON QC NF[NL] NS PE	NE MA MW PW	NE MA GL PW		x	Acleris forskaleana of authors [no authors] [no date]	1	1	Sapindaceae	Acer	.Acer.		Bradley et al 1973 (European host plant: Acer)	EXOTIC	Va	Micromoth -exotic	Tortrix Leafroller Moths, Leafroller Moths	Contiguous USA & Canada	EXOTIC	x
200111	620032	51a0032	3532	Strawberry Leaf Cutter	Tortricidae	Tortricinae	Acleris fragariana Kearfott, 1904	(Acleris)	8-9mm [TL] (Beadle & Leckie 2012)	WA (types); NS (Ferguson 1975); VT (Grehan et al 1995b); ME [for Peronea fragariana & Peronea permutana] (Brower 1983); NB QC AB WA (Hausmann et al 2009); NH to BC [for Peronea permutana] & NY to Pacific coast [for Tortricodes fragariana] (Forbes 1923); AB SK MB (Pohl et al 2014); NB MB SK (McDunnough 1934a); AB (Pohl et al 2010); BC AB SK MB ON QC NB NS (Pohl & Dombroskie 2018); = ME VT NH NY WA…		ME VT NH NY WA & BC AB SK MB ON QC NB NS	NE MA PW	NE MA PW	Powell 1964	x	Glyphiptera permutana of authors not Duponchel 1836 [extralimital]	2	6	Myricaceae Rosaceae	Aronia[=Photinia] Fragaria Myrica Prunus Rosa Rubus	.Aronia..Fragaria..Myrica..Prunus..Rosa..Rubus.		Ferguson 1975; Robinson et al 2002	range reported here limited to USA & Canada, but may extend farther south	Va	Micromoth	Tortrix Leafroller Moths, Leafroller Moths	Contiguous USA & Canada	native	x
200112	620019	51a0019.1	3520	Small Aspen Leaftier Moth	Tortricidae	Tortricinae	Acleris fuscana (Barnes & Busck, 1920)	(Peronea)	16mm [WS] (Barnes & Busck 1920); 8mm [TL] (Beadle & Leckie 2012)	MB (types); MB (Barnes & Busck 1920); VT [for Acleris fuscana] (Grehan et al 1995b); GA [for Acleris fuscana] (Adams 2013); ME NH [for Acleris fuscana] (Brower 1983); ON [for Acleris fuscana] (Hausmann et al 2009); NH [for Acleris fuscana] (Sabourin et al 1997); BC to ON, NH [for Acleris fuscana] (MacKay 1962a); MI [for Acleris fuscana] (Ferge 2013); MT [for Acleris fuscana] (Harp 2013); WI [for …		NH VT ME MI WI MT GA & YT BC AB SK MB ON QC NF[NL] NB NS	NE SE MW RM	NE SE GL RM	McDunnough 1940b	x	Acleris obligatoria of authors not Park & Razowski 1991 [extralimital]; Acleris obtusana (Eversmann, 1844); [Peronea fuscana Barnes & Busck 1920 possibly synonym of Acleris obtusana Eversmann (Gilligan et al 2018)] [North American records for Acleris obtusana & Acleris fuscana refer to same species, either as Acleris fuscana or as Acleris obtusana fuscana, in which case Acleris obtusana obtusana …	2	4	Betulaceae Salicaceae	Alnus Betula Populus Salix	.Alnus..Betula..Populus..Salix.		Robinson et al 2002 (host plants for Acleris fuscana: Alnus Betula Populus Salix)	range reported here limited to USA & Canada, but may extend farther south	Va	Micromoth	Tortrix Leafroller Moths, Leafroller Moths	Contiguous USA & Canada	native	x
200113	620048	51a0048	3547	Western Black-Headed Budworm Moth	Tortricidae	Tortricinae	Acleris gloveranus (Walsingham, 1879)	(Lophoderus)	8.5-10.5mm [FW] (Powell & Opler 2009); 20mm [WS] (Bragard et al 2019)	CA (types); northern CA to western MT north to YT NWT & AK (Furniss & Carolin 1977); ID (Markin 1982); UT (Powell 2006a); AK (Ferris et al 2012); CA (Powell & Hsu 2004); widespread incuding AK BC CA (Powell & Opler 2009); wide spread in western North America including CA (Powell & De Benedictis 1996); CA (Freeman 1958); MA NY, Pacific states (Forbes 1923); CA (Freeman 1944); NM AK BC (Stevens et …		MT ID UT WA OR CA NV NM AK & YT BC AB	SW RM PW AK	SW RM PW AK	Obraztsov 1963	x	Acleris gloverana (Walsingham)	1	5	Pinaceae	Abies Larix Picea Pseudotsuga Tsuga	.Abies..Larix..Picea..Pseudotsuga..Tsuga.	larvae feed initially buds & later on needles (Bragard et al 2019)	Robinson et al 2002; JC Miller & Hammond 2003 (Abies amabilis, Picea engelmannii, Tsuga heterophylla)	range reported here limited to USA & Canada, but may extend farther south	Va	Micromoth	Tortrix Leafroller Moths, Leafroller Moths	Contiguous USA, Canada & AK	native	x
200114	620005	51a0005	3505	Golden Leafroller Moth	Tortricidae	Tortricinae	Acleris holmiana (Linnaeus, 1758)	(Phalaena)		<EXOTIC>. exotic in BC (Dewaard et al 2009); BC (Hausmann et al 2009); first North American record documented in BC in 1977, but evident established for some years [for Croesia holmiana] (Doganlar & Beirne 1978); WA (LaGasa et al 2003); Introduced (Pohl et al 2016); introduced [in Canada] - BC NF (Pohl & Dombroskie 2018); introduced from Eurasia estimated 1977, including WA BC (Gilligan et al 202…		WA & BC NF[NL]	PW	PW		x	Lozotaenia schreberiana Westwood & Humphreys 1845	2	9	Rosaceae Solanaceae	Crataegus Cydonia Rosa Rubus Malus Prunus Pyrus Rubus Solanum	.Crataegus..Cydonia..Rosa..Rubus..Malus..Prunus..Pyrus..Rubus..Solanum.		Doganlar & Beirne 1978 (European host plants; Crataegus Cydonia Rosa Rubus Malus Pyrus); JW Brown et al 2008 (Solanum); Bradley et al 1973 (European host plants: Malus Prunus Pyrus Rubus)	EXOTIC	Va	Micromoth -exotic	Tortrix Leafroller Moths, Leafroller Moths	Contiguous USA & Canada	EXOTIC	x
200115	620061	51a0061	3561	X	Tortricidae	Tortricinae	Acleris hudsoniana (Walker, 1863)	(Teras)		Hudson Bay (types); NS (McDunnough 1935); AK (Ferris et al 2012); VT (Grehan et al 1995b); YT to NS south to BC & VA (LaFontaine & Wood 1997); VA (Lam et al 2011); NH [for Alceris brewsteriana Robinson] (Shaw 1905); ME (Brower 1983); AB (Hausmann et al 2009); YT to NS south to VA & BC (Lafontaine & Wood 1997); MI (Nielsen 1998); MI WI (Ferge 2013); AB (Pohl et al 2010); NS (McDunnough 1940b); MB …	[fugitive] NB	ME NH VT MA CT RI NY PA NJ DE MD VA MI WI AK & YT BC AB SK MB ON QC NF[NL] NS	NE MA MW AK	NE MA GL AK	Dyar 1902a	x	Teras brewsteriana Robinson 1869	3	5	Betulaceae Pinaceae Salicaceae	Alnus Betula Picea Populus Salix	.Alnus..Betula..Picea..Populus..Salix.	gneral feeder (Nystrom & Ochoa 2006)	Robinson et al 2002	range reported here limited to USA & Canada, but may extend farther south	Va	Micromoth	Tortrix Leafroller Moths, Leafroller Moths	Contiguous USA, Canada & AK	native	x
200116	620022	51a0022	3522	X	Tortricidae	Tortricinae	Acleris implexana (Walker, 1863)	(Sciaphila)		Hudson Bay Canada [IL type for gallicola] [MB type for Peronea heindelana] [Sweden type for Acalla ferrumixtana] (types); MB & Hudson Bay (Obraztsov 1963); IL to MB with possible NY (Forbes 1923 ); ME (Brower 1983); BC MB SK ON QC NB (Hausmann et al 2009); Holarctic (Kuznetsov & Mikkola 1991); ON [for Acleris implexana form gallicolana] (MacKay 1962a); PA (Mello 2009); ON MB [for Peronea gallicol…		ME CT IL PA & BC AB SK MB ON QC NB YT	NE MA MW	NE MA UM		x	Acleris implexana implexana (Walker 1863); Acleris implexana ferrumixtana (Benander 1934) (Acalla); Acleris gallicola Prentice 1965; Peronea gallicolana Clemens 1864; Peronea heindelana Fernald 1905; Peronea heindeliana Forbes 1923; Acalla ferrumixtana Benander, 1934; Acleris ferrumixtana (Benander, 1934); [Acleris ferrumixtana listed as synonym of Acleris implexana (Walker) (Leley 2016)]; [Acler…	1	2	Salicaceae	Populus Salix	.Populus..Salix.		Robinson et al 2002; Raizenne 1952 [for Acleris gallicolana] (Salix sp.)	Holarctic	Va	Micromoth	Tortrix Leafroller Moths, Leafroller Moths	Contiguous USA & Canada	native	x
200117	620052	51a0052	3551	Young's Acleris	Tortricidae	Tortricinae	Acleris inana (Robinson, 1869)	(Teras)	10mm [TL] (Beadle & Leckie 2012)	MA (types); NS (Ferguson 1975); NH [for Alceris hastiana Linn. var. inana Robinson] (Shaw 1905); ME (Brower 1983); ON AB (McDunnough 1934a); ON (McDunnough 1942a); MA NY MO (Clarke 1987); North American records of Acleris lipsiana belong in Acleris capizziana, [discusses but does not resolve status of Acleris inana] (Gilligan et al 2020a); = ME NH MA NY MO & ON		ME NH MA NY MO & ON	NE MA	NE MA		x	Most North American records of Acleris lipsiana refer to Acleris capizziana but Acleris inana (Gilligan et al 2020a); [see note in Acleris capizziana]	1	3	Betulaceae	Alnus Betula Corylus	.Alnus..Betula..Corylus.		Ferguson 1975 (Alnus sp., Betula sp.); Robinson et al 2002 [for Acleris inana] (Corylus sp.)	range reported here limited to USA & Canada, but may extend farther south	Va	Micromoth	Tortrix Leafroller Moths, Leafroller Moths	Contiguous USA & Canada	native	x
200118	620062	51a0062	3562	X	Tortricidae	Tortricinae	Acleris incognita Obraztsov, 1963	(Acleris)	10.5mm [FW] (Obraztsov 1963)	ID (types); ID (Obraztsov 1963); = ID		ID	RM	RM		x		1	1	Betulaceae	Alnus	.Alnus.		Obraztsov 1963 (Alnus sp.)	range reported here limited to USA & Canada, but may extend farther south	Va	Micromoth	Tortrix Leafroller Moths, Leafroller Moths	Contiguous USA	native	x
200119	620018	51a0018	3519	X	Tortricidae	Tortricinae	Acleris kearfottana (McDunnough, 1934)	(Peronea)		ON (types) ON QC (McDunnough 1934a); NJ NS (Darlington 1949); NS (Ferguson 1975); NS (McDunnough 1935); VA (Lam et al 2011); VT (Grehan et al 1995b); ME (Brower 1983); QC ON NS (Hausmann et al 2009); NH (Obraztsov 1963); NS ON QC (MacKay 1962a); PA (Mello 2009); ON QC NS (Pohl & Dombroskie 2018); = ME NH VT PA VA NJ & ON QC NS		ME NH VT PA VA NJ & ON QC NS	NE MA	NE MA	McDunnough 1940b	x		2	3	Hamamelidaceae Myricaceae	Comptonia Hamamelis Myrica	.Comptonia..Hamamelis..Myrica.		Ferguson 1975; Robinson et al 2002	range reported here limited to USA & Canada, but may extend farther south	Va	Micromoth	Tortrix Leafroller Moths, Leafroller Moths	Contiguous USA & Canada	native	x
200120	620035	51a0035	3535	X	Tortricidae	Tortricinae	Acleris keiferi Powell, 1964	(Acleris)	7-9mm [FW] (Powell & Opler 2009)	CA (types); CA (Powell & Hsu 2004); CA (Powell 2004); CA (Powell & Langston 2009); CA (Powell & Langston 2009); CA (Powell 2005a); Pacific coast species (Powell & Opler 2009); = CA		CA	PW	PW		x		1	3	Rosaceae	Fragaria Rosa Rubus	.Fragaria..Rosa..Rubus.		Powell 1964b; Powell & Langston 2009 (Rosa); Powell & Opler 2009 (Fragaria sp., Rosa californica, Rubus ursinus[=Rubus vitifolius])	range reported here limited to USA & Canada, but may extend farther south	Va	Micromoth	Tortrix Leafroller Moths, Leafroller Moths	Contiguous USA	native	x
200121	620038	51a0038	3538	X	Tortricidae	Tortricinae	Acleris klotsi Obraztsov, 1963	(Acleris)		AZ (types); AZ (Obraztsov 1963); = AZ		AZ	SW	SW		x						NULL			range reported here limited to USA & Canada, but may extend farther south	NULL	Micromoth	Tortrix Leafroller Moths, Leafroller Moths	Contiguous USA	native	x
200122	620050	51a0050	3549	X	Tortricidae	Tortricinae	Acleris maccana (Treitschke, 1835)	(Teras)	25mm [WS] [for Peronea fishiana] & 20mm [WS] [for Peronea maccana] (Forbes 1923)	Europe (types); CA (Powell & Hsu 2004); VA (Lam et al 2011); VT (Grehan et al 1995b); AK (Ferris et al 2012); YT to NB to BC & MA, Eurasian (LaFontaine & Wood 1997); ME (Brower 1983); NF NS NB QC ON SK AB BC YT NC TN WA (Hausmann et al 2009); BC MB ON ME [for Acleris maccana] & MA [for Acleris maccana leporinana] (Obraztsov 1963); QC ON AB BC (MacKay 1962a); QC NH ME [for Peronea fishiana] (Forbe…		ME NH VT MA PA VA NC TN MI WI MT WA AK & YT NT BC AB SK MB ON QC NF[NL] NB NS	NE MA SE MW RM PW AK	NE MA SE LM GL RM PW AK	Zhang 1994	x	Peronea marmorana Curtis 1835; Teras torquana Zetterstedt 1840; Teras leporinana Zetterstedt 1840; Teras basalticola Staudinger 1857; Teras fishiana Fernald 1882; Peronea canescana Sheldon 1930 [unavailable]; Peronea suffusana Sheldon 1930 [unavailable]	6	10	Betulaceae Ericaceae Grossulariaceae Myricaceae Rosaceae Salicaceae	Alnus Betula Malus Myrica Populus Rhododendron[=Ledum] Ribes Rubus Salix Vaccinium	.Alnus..Betula..Malus..Myrica..Populus..Rhododendron..Ribes..Rubus..Salix..Vaccinium.		Robinson et al 2002; McDunnough 1934a; JW Brown et al 2008 (Rubus)	Holarctic	Va	Micromoth	Tortrix Leafroller Moths, Leafroller Moths	Contiguous USA, Canada & AK	native	x
200123	620006	51a0006	3506	X	Tortricidae	Tortricinae	Acleris macdunnoughi Obraztsov, 1963	(Acleris)	8-9mm [FW] (Obraztsov 1963)	MA (types); MB QC NY (Obraztsov 1963); VA (Lam et al 2011); VT (Grehan et al 1995b); NS (Ferguson 1975); ME (Brower 1983); NC NB QC ON (Hausmann et al 2009); MI (Nielsen 1998); PA (Mello 2009); MN (Ferge 2015); MT (Harp 2013); MI (Ferge 2013); AB (Pohl et al 2010); PA (MEM 2006); AB (Pohl et al 2010); AB SK MB ON QC NF NB NS PE (Pohl & Dombroskie 2018); = ME VT MA NY PA VA NC MI MN MT & AB SK MB …		ME VT MA NY PA VA NC MI MN MT & AB SK MB ON QC NF[NL] NB NS PE	NE MA SE MW RM	NE MA SE GL RM		x	Acleris mcdunnoughi Obraztsov [misspelling]; Tortrix latifasciata of authors not Haworth [1811] [extralimital]	3	4	Ericaceae Rosaceae Salicaceae	Rubus Salix Spiraea Vaccinium	.Rubus..Salix..Spiraea..Vaccinium.		Ferguson 1975; McDunnough 1934a	range reported here limited to USA & Canada, but may extend farther south	Va	Micromoth	Tortrix Leafroller Moths, Leafroller Moths	Contiguous USA & Canada	native	x
200124	620044	51a0044	3543	Stained-Back Leafroller Moth	Tortricidae	Tortricinae	Acleris maculidorsana (Clemens, 1864)	(Cnephasia)	8-10mm [TL] (Leckie & Beadle 2018); 17-20mm [WS] (Forbes 1923); 16-17mm [WS] [for Peronea hypericana] (Ely 1920)	[VA type for Peronea hypericana] (types); MB NJ PA NH (Obraztsov 1963); ON to FL & MB to TX (Heppner 2007); GA - ON to FL to TX (Adams 2013); VA (Lam et al 2011); VT (Grehan et al 1995b); AR (Lovely & Ettman 2013); NH [for Alceris hastiana var. maculidorsana] (Shaw 1905); NJ (Darlington 1952); ME (Brower 1983); VA (Hausmann et al 2009); NH & NJ to NV, but "a variety" in NV [for Peronea maculidors…		ME NH VT MA CT RI NY PA NJ DE MD VA NC SC GA FL AL MS LA TN KY WV OH IN IL IA MI WI MN AR TX & BC AB MB ON QC NB NS	NE MA SE MW SW	NE MA SE GS LM UM GL SW		x	Peronea hypericana Ely 1910	3	5	Ericaceae Hypericaceae[Clusiaceae][Guttiferae] Rosaceae	Chamaedaphne Hypericum Kalmia Malus Vaccinium	.Chamaedaphne..Hypericum..Kalmia..Malus..Vaccinium.		Zhang 1994; Robinson et al 2002; Ely 1920 [for Peronea hypericana] (Hypericum prolificum)	range reported here limited to USA & Canada, but may extend farther south	Va	Micromoth	Tortrix Leafroller Moths, Leafroller Moths	Contiguous USA & Canada	native	x
200125	620057	51a0057	3557	Great Acleris	Tortricidae	Tortricinae	Acleris maximana (Barnes & Busck, 1920)	(Peronea)	28-30mm [WS] (Barnes & Busck 1920); 12-15mm [TL] (Beadle & Leckie 2012); 12-15mm [FW] (Powell & Opler 2009)	BC (types); BC (Barnes & Busck 1920); CA (Powell & Hsu 2004); NS (Ferguson 1975); UT (Powell 2006a); AK (Ferris et al 2012); CA (Powell 2012); CA (Crabtree & Leuschner 2000); SK to BC & widespread montane regions in west (Powell & Opler 2009); NB ON AB BC CA MN WA (Hausmann et al 2009); BC OR CA CO UT NY PA (Obraztsov 1963); NS ON AB BC (MacKay 1962a); MT (Harp 2013); AB (Pohl et al 2010); north-…		NY PA MN CO UT MT WA CA AK & YT BC AB SK MB ON QC NB NS	MA MW RM PW AK	MA GL RM PW AK	Zhang 1994	x		3	5	Adoxaceae[Caprifoliaceae] Rosaceae Salicaceae	Malus Populus Prunus Salix Sambucus	.Malus..Populus..Prunus..Salix..Sambucus.		Zhang 1994; Robinson et al 2002; Obraztsov 1963 [for Acleris disputabilis] (Malus sp., Populus balsamifera, Prunus emarginata); Powell & Opler 2009 (Populus balsamifera, Populus tremuloides, Prunus emarginata); JC Miller & Hammond 2003 (Salix sp.)	range reported here limited to USA & Canada, but may extend farther south	Va	Micromoth	Tortrix Leafroller Moths, Leafroller Moths	Contiguous USA, Canada & AK	native	x
200126	620046	51a0046	3545	Lesser Apple Leaf Folder, Yellowheaded Fireworm	Tortricidae	Tortricinae	Acleris minuta (Robinson, 1869)	(Tortrix)	9-18mm [WS] (Forbes 1923); 14-19mm [WS] (Averill & Sylvia 1998)	TX [MA type for Tortrix vaccinivorana, & IL type for Tortrix malivorana, & MO type for: Tortrix cinderella] (types); VA (Lam et al 2011); NM (Harp 2008); NS (Ferguson 1975); ME (Brower 1983); QC (Hausmann et al 2009); most of USA east to 100th meridian except southern portions, including TX NJ MA IA IL MO OH KS PA ON (Chapman & Lienk 1971); NJ (Obraztsov 1963); NJ ON MB AB (MacKay 1962a); QC to N…		ME NH VT MA CT RI NY PA NJ DE MD VA TN KY WV OH IN IL MI WI MN IA MO AR MS ND SD NE KS OK TX NM CA & BC AB SK MB ON QC NS	NE MA MW SW PW	NE MA LM UM GL PS SW PW	Arnett 2001, Zhang 1994	x	Aclerda minuta (Robinson); Oxygrapha minuta (Robinson); Peronea minuta (Robinson); Teras minuta (Robinson); Tortrix cinderella Riley 1872; Tortrix malivorana LeBaron 1871; Tortrix vacciniivorana Packard 1870; Teras variolana Zeller 1875	4	8	Ericaceae Myricaceae Rosaceae Salicaceae	Kalmia Myrica Malus Prunus Pyrus Rosa Salix Vaccinium	.Kalmia..Myrica..Malus..Prunus..Pyrus..Rosa..Salix..Vaccinium.	on leaves (Chapman & Lienk 1971); first instar larvae feed leaves Later instars web together leaves (Bragard et al 2019)	Robinson et al 2002; Chapman & Lienk 1971	range reported here limited to USA & Canada, but may extend farther south	Va	Micromoth	Tortrix Leafroller Moths, Leafroller Moths	Contiguous USA & Canada	native	x
200127	620026	51a0026	3526	Speckled Acleris	Tortricidae	Tortricinae	Acleris negundana (Busck, 1940)	(Peronea)	8-9mm [TL] (Beadle & Leckie 2012)	DC (types); VA (Lam et al 2011); ME (Brower 1983); MD VA OH ON (Hausmann et al 2009); WI (Ferge 2010a); MB (Pohl et al 2014); WI (Ferge 2010b); MB ON QC (Pohl & Dombroskie 2018); = ME MD VA OH WI & MB ON QC		ME MD VA OH WI & MB ON QC	NE MA MW	NE MA UM GL		x		1	1	Sapindaceae	Acer	.Acer.		Forbes 1923	range reported here limited to USA & Canada, but may extend farther south	Va	Micromoth	Tortrix Leafroller Moths, Leafroller Moths	Contiguous USA & Canada	native	x
200128	620056	51a0056	3556	Black-Lined Acleris	Tortricidae	Tortricinae	Acleris nigrolinea (Robinson, 1869)	(Teras)	11-14mm [TL] (Beadle & Leckie 2012); 25mm [WS] (Forbes 1923)	ON [CO types for Acleris ferruginiguttana] (types); QC to western PA, MO & BC (Forbes 1923); ON to BC (Powell 1964a); CA (Powell & Hsu 2004); UT (Powell 2006a); VA (Lam et al 2011); AK (Ferris et al 2012); NH (Shaw 1905); ME (Brower 1983); NC MN ON QC NB (Hausmann et al 2009); MB QC [for Acleris nigrolinea] (Obraztsov 1963); NS QC ON MB AB BC (MacKay 1962a); MI (Nielsen 1998); MN WI (Ferge 2010a)…		ME NH VT NY PA MD VA NC MI WI MN CO UT NM CA WA OR AK & YT BC AB SK MB ON QC NB NS	NE MA SE MW SW RM PW AK	NE MA SE GL SW RM PW AK		x	Teras ferruginiguttana Fernald 1882 [MONA#51a0056.2e] [nomen dubium]	3	4	Betulaceae Rosaceae Salicaceae	Betula Populus Prunus Salix	.Betula..Populus..Prunus..Salix.		Robinson et al 2002	range reported here limited to USA & Canada, but may extend farther south	Va	Micromoth	Tortrix Leafroller Moths, Leafroller Moths	Contiguous USA, Canada & AK	native	x
200129	620010	51a0010	3510	Apple Leaf Twister, Snowy-Shouldered Acleris	Tortricidae	Tortricinae	Acleris nivisellana (Walsingham, 1879)	(Teras)	15mm [WS] (Forbes 1923); 7mm [TL] (Beadle & Leckie 2012); 7-8mm [TL] (Leckie & Beadle 2018); 6-7.5mm [FW] (Chapman & Lienk 1971)	CA (types); GA (Adams 2013); CA (Powell & Hsu 2004); ME (Schaffner 1959); UT (Braun 1925a); MI (Profant 1991); NS (Ferguson 1975); VT (Grehan et al 1995b); UT (Powell 2006a); WA (LaGasa & Welsh 2005); ME (Brower 1983); BC SK ON QC NB NC (Hausmann et al 2009); northestern USA & southern Canada to BC & south along Pacific coast including CA NY (Chapman & Lienk 1971); CA OR (Obraztsov 1963); west to…		ME NH VT NY PA MD VA NC GA TN MI WI MN UT WA OR CA & BC AB SK MB ON QC NB NS PE	NE MA SE MW RM PW	NE MA SE GL LM RM PW	Dyar 1902a	x		1	5	Rosaceae	Crataegus Malus Physocarpus Prunus Sorbus	.Crataegus..Malus..Physocarpus..Prunus..Sorbus.	on leaves (Chapman & Lienk 1971)	Robinson et al 2002; Seifert et al 2021 (Prunus avium)	range reported here limited to USA & Canada, but may extend farther south	Va	Micromoth	Tortrix Leafroller Moths, Leafroller Moths	Contiguous USA & Canada	native	x
200130	620028	51a0028	3528	X	Tortricidae	Tortricinae	Acleris okanagana (McDunnough, 1940)	(Peronea)		BC (types); BC (McDunnough 1940b); BC (Pohl & Dombroskie 2018); = & BC		& BC	.o.nly C.anada	.o.nly C.anada		x	Acleris acanagana Razowski 1966					NULL			range reported here limited to USA & Canada, but may extend farther south	NULL	Micromoth	Tortrix Leafroller Moths, Leafroller Moths	Canada	native	x
200131	620029	51a0029	3529	X	Tortricidae	Tortricinae	Acleris oxycoccana (Packard, 1869)	(Tortrix)		ME, Packard originally reported "Eastern states" (Brown & Lewis 2004); NJ (JB Smith 1899); VT (Grehan et al 1995b); ME MA (Fernald 1882a); MI WI MN (Ferge 2008); NS (Ferguson 1975); ME (Brower 1983); AB ON (Hausmann et al 2009); NS ON QC MB AB ME (MacKay 1962a); MI (Nielsen 1998); MN (Ferge 2014); MI WI (Ferge 2013); AB (Pohl et al 2010); WI (Ferge 2010b); ON MB AB (McDunnough 1934a); BC AB SK MB…		ME VT MA NJ MI WI MN & BC AB SK MB ON QC NF[NL] NB NS	NE MA MW	NE MA GL		x	Peronea oxycoccana (Packard)	2	3	Ericaceae Rosaceae	Chamaedaphne Prunus Vaccinium	.Chamaedaphne..Prunus..Vaccinium.		Ferguson 1975; Robinson et al 2002; Nystrom & Ochoa 2006 (Vaccinium sp.)	range reported here limited to USA & Canada, but may extend farther south	Va	Micromoth	Tortrix Leafroller Moths, Leafroller Moths	Contiguous USA & Canada	native	x
200132	620047	51a0047	3546	X	Tortricidae	Tortricinae	Acleris paracinderella Powell, 1964	(Acleris)	15-20mm [WS] (Pohl et al 2005)	CA (types); CA (Powell & Hsu 2004); BC in mountain areas to northern Sierra Nevada, CA (Powell 1964a); AB (Pohl et al 2005); CA (Crabtree & Leuschner 2000); AB (Pohl et al 2010); CA (Davenport 2001); BC AB (Pohl & Dombroskie 2018); = infer: CA OR WA & BC AB		CA OR WA & BC AB	PW	PW		x		2	2	Betulaceae Rosaceae	Prunus Betula	.Prunus..Betula.		Ferguson 1975; Pohl et al 2005 (Betula)	range reported here limited to USA & Canada, but may extend farther south	Va	Micromoth	Tortrix Leafroller Moths, Leafroller Moths	Contiguous USA & Canada	native	x
200133	620041	51a0041	3540.1	X	Tortricidae	Tortricinae	Acleris placidana Robinson, 1869	(Teras)	9-11mm [TL] [for Acleris logiana] (Leckie & Beadle 2018); 10mm [TL] [for Acleris logiana] (Beadle & Leckie 2012); 16-21mm [WS] [for Acleris logiana] (Covell 1984); 15-20mm [WS] [for Peronea trisignana] (Forbes 1923)	PA [WV type for Teras trisignana] (types); NH [for Alceris (Acleris) trisignana] (Shaw 1905); CT [for Peronea trisignana Robinson] (Britton 1920); WA ID VA NY NJ PA ME BC AN ON QC [for Acleris logiana placidana] (Obraztsov 1963); QC to NJ & western PA, including NY [for Peronea trisignana] (Forbes 1923); TX [for Acleris logiana placidana] (Knudson & Bordelon 1999); Holarctic (Pohl et al 2016); QC…		ME NH VT MA CT RI NY PA NJ DE MD VA NC SC GA FL TN KY WV OH IN IL MO AR MI WI MN IA OK TX WA ID AL MS AK & BC AB SK MB ON QC NF[NL] NB NS	NE MA SE MW SW RM PW AK	NE MA SE GS LM UM GL SW RM PW AK		x	Oxigrapha scotana Stephens 1852 [extralimital]; Tortrix treueriana Hübner 1799 [extralimital]; Oxigrapha tripunctana Sheldon 1931 [extralimital]; Teras trisignana Robinson 1869; Acleris logiana of authors not (Clerck 1759) (Phalaena); Acleris niveana of authors not (Fabricius 1787) (Pyralis); [Acleris placidana was formerly synonmized under Acleris logiana (Clerck)]	3	5	Betulaceae Adoxaceae[Caprifoliaceae] Rosaceae	Alnus Betula Malus Prunus Viburnum	.Alnus..Betula..Malus..Prunus..Viburnum.		Zhang 1994 [for Acleris logiana] (Malus pumila); Forbes 1923 [for Acleris logiana] (Betula sp., Viburnum sp.); Robinson et al 2002 [for Acleris logiana placidana] (Alnus incana ssp. rugosa, Betula alleghaniensis, Betula nana, Betula papyrifera, Betula populifolia, Betula sp.); Ferguson 1975 [for Acleris logiana placidana] (Prunus sp.);	Holarctic	Va	Micromoth	Tortrix Leafroller Moths, Leafroller Moths	Contiguous USA, Canada & AK	native	x
200134	620009	51a0009	3509	X	Tortricidae	Tortricinae	Acleris ptychogrammos (Zeller, 1875)	(Teras)	15mm [WS] (Forbes 1923)	TX (types); IL (Obraztsov 1963); ME NH (Brower 1983); NC AB (Hausmann et al 2009); TX (Forbes 1923); MI (Nielsen 1998); WI (Ferge 2010a); MI (Ferge 2013); MB BC (McDunnough 1934a); WI (Ferge 2010b); AR (Lovely & Ettman 2018); AL MS (MEM 2006); BC AB MB ON (Pohl & Dombroskie 2018); = ME NH NC MI WI IL TX AL MS AR & BC AB MB ON		ME NH NC MI WI IL TX AL MS AR & BC AB MB ON	NE SE MW SW SE	NE SE UM GL SW GS LM		x		1	1	Cornaceae	Cornus	.Cornus.		Godfrey et al 1987 (Cornus); Obraztsov 1963 (Cornus alba var. alba[=Cornus stolonifera])	range reported here limited to USA & Canada, but may extend farther south	Va	Micromoth	Tortrix Leafroller Moths, Leafroller Moths	Contiguous USA & Canada	native	x
200135	620031	51a0031.1	3531	"North American" Hasty Acleris	Tortricidae	Tortricinae	Acleris pulverosana (Walker, 1863)	(Teras)	10-11mm [TL] (Beadle & Leckie 2012); 7.5-11mm [FW] (Powell & Opler 2009); 20mm [WS] (Forbes 1923)	Hudson Bay Canada (types); questions specimens from CA & NV (Obraztsov 1963); CA (Powell 2004); NS (Ferguson 1975); CA (Powell & Langston 2009); CA (Powell 2005a) ; CA (Powell 2012); CA (Powell & Hsu 2004); UT (Powell 2006a); VA (Lam et al 2011); AK (Ferris et al 2012); CA (Crabtree & Leuschner 2000); CT [for Peronea hastiana & Peronea pulverosana Walker] (Britton 1920); KS (Crevecoeur ‎1919); KS…		WA OR CA UT MT MI KS MA NY CT VA AK & YT BC AB SK MB ON QC NF[NL] NB NS PE	NE MA MW RM PW AK	NE MA GL PS RM PW AK	Dyar 1902a, Smith 1899, Zhang 1994	x	[Phalaena Tortrix hastiana Linnaeus & Acallia hastiana (Linnaeus) & Peronea hastiana (Linnaeus) & Peronea albostriana Sheldon 1923 [extralimital] & Peronea apiciana Sheldon 1930 [extralimital] & Tortrix aquilana Hübner 1811 [extralimital] & Tortrix autumnana Hübner 1814 [extralimital] & Tortrix byringerana Hübner 1793 [extralimital] & Peronea centrovittana Stephens 1834 [extralimital] & Tortrix c…	7	11	Betulaceae Ericaceae Fagaceae Myricaceae Rhamnaceae Rosaceae Salicaceae	Andromeda Betula Ceanothus Gaylussacia Myrica Populus Prunus Quercus Rhododendron Salix Vaccinium	.Andromeda..Betula..Ceanothus..Gaylussacia..Myrica..Populus..Prunus..Quercus..Rhododendron..Salix..Vaccinium.	primarily Populus Salix (Powell & Opler 2009)	Ferguson 1975 (Myrica gale, & others); Robinson et al 2002 (Quercus dumosa, & others); Crabtree & Leuschner 2000; JC Miller & Hammond 2003 (Salix hookeriana); [not established in contain European records pertaining to former usage of Acleris hastiana (Linnaeus] [to genus only, species records incomplete - only Quercus species records complete at this time]	Nearctic	Va	Micromoth	Tortrix Leafroller Moths, Leafroller Moths	Contiguous USA, Canada & AK	native	x
200136	620011	51a0011	3511	Rhomboid Tortrix	Tortricidae	Tortricinae	Acleris rhombana ([Denis & Schiffermüller], 1775)	(Tortrix)		<EXOTIC>. Austria, Europe (types); Europe to Caucasus, Armenia and Turkmenia (Alipanah 2009); BC (Hausmann et al 2009); NS - possible record for "European species" [Peronea contaminana Hubner] (McDunnough 1934a); Holarctic"?" (Pohl et al 2016); BC NS (Pohl & Dombroskie 2018); designate introduced from Eurasia after mid-1950's including BC NS (Gilligan et al 2020a); native throughout western Europ…		WA & BC NS	PW	PW		x	Phalaena reticulata Ström 1783; Phalaena obscurana Donovan 1804; Tortrix ciliana Haworth 1811 [unconfirmed synonym]; Tortrix dimidiana Frölich 1828 [unconfirmed synonym]; Acalla unicolorana Strand 1902 [unavailable] [unconfirmed synonym]; Tortrix contaminana Haworth 1811	3	8	Betulaceae Fagaceae Rosaceae	Corylus Crataegus Malus Quercus Prunus Pyrus Rosa Sorbus	.Corylus..Crataegus..Malus..Quercus..Prunus..Pyrus..Rosa..Sorbus.		Bradley et al 1973 (European host plants: Corylus avellana, Crataegus sp., Malus pumila[=Malus sylvestris][=Malus domestica], Quercus sp., Prunus sp., Pyrus sp., Rosa sp., Sorbus sp.); Berown et al 2008 (European host plants: Prunus spinosa); Csóka & Szabóky 2005 (European records: Quercus sp.); Petersen & Looney 2020 (Crataegus sp., Prunus sp., Malus sp., Pyrus sp., Rosa sp., more rarely Corylus…	EXOTIC	Va	Micromoth -exotic	Tortrix Leafroller Moths, Leafroller Moths	Contiguous USA & Canada	EXOTIC	x
200137	620036	51a0036	3536	Robinson's Acleris	Tortricidae	Tortricinae	Acleris robinsoniana (Forbes, 1923)	(Peronea)	8-9mm [FW] (Gilligan & Epstein 2014); not stated (Forbes 1923)	NH (types); VA (Lam et al 2011); VT (Grehan et al 1995b); CA (Powell & Hsu 2004); GA (Adams 2013); ME NH (Brower 1983); BC AB SK ON NS OH OK (Hausmann et al 2009); NH MB NJ [for form a] & NH [for form b c d & e] (Obraztsov 1963); NH NJ MB [for Peronea robinsoniana & NH [for Peronea clemensiana] (Forbes 1923); MI (Ferge 2015); MT (Harp 2013); WI (Ferge 2013); PA (Mello 2010); AB SK MB (Pohl et al …		ME VT NH NJ PA VA GA OH MI WI OK MT CA WA TN OR IA & BC AB SK MB ON NB NS PE	NE MA SE MW SW RM PW	NE MA SE LM UM GL SW RM PW	Powell 1964	x	Peronea clemensiana Forbes 1923	2	2	Rosaceae Salicaceae	Populus Rosa	.Populus..Rosa.		Robinson et al 2002; Gilligan & Epstein 2014 (Rosa californica, Populus tremuloides)	Nearctic	Va	Micromoth	Tortrix Leafroller Moths, Leafroller Moths	Contiguous USA & Canada	native	x
200138	620014	51a0014	3515	X	Tortricidae	Tortricinae	Acleris santacrucis Obraztsov, 1963	(Acleris)	7-7.5mm [FW] (Obraztsov 1963)	CA (types); CA (Obraztsov 1963); CA (Powell & Hsu 2004); CA (Powell 2004); central coastal CA (Powell & Opler 2009); CA (Davenport 2004a); = CA		CA	PW	PW		x		1	1	Betulaceae	Corylus	.Corylus.		Powell 2004	range reported here limited to USA & Canada, but may extend farther south	Va	Micromoth	Tortrix Leafroller Moths, Leafroller Moths	Contiguous USA	native	x
200139	620053	51a0053	3552	Gray Rough-Wing Moth	Tortricidae	Tortricinae	Acleris scabrana ([Denis & Schiffermüller], 1775)	(Tortrix)		Europe (types); CA (Powell & Hsu 2004); AB & Rocky Mountains (Powell 1964a); AB (Pohl et al 2010); ND (Tagestad 1975); AB (McDunnough 1934a); Holarctic (Pohl et al 2016); Holarctic, BC AB SK MB (Pohl & Dombroskie 2018); currently treated as Holarctic (Gilligan et al 2020a); = CA ND & BC AB SK MB		CA ND & BC AB SK MB	MW PW	PS PW		x	Pyralis elevana Fabricius 1787 [extralimital]; Acalla griseus Hauder 1912 [extralimital]; Acalla insulana Krulikowsky 1903 [extralimital]; Acalla nigrobasis Hauder 1912 [extralimital]; Acalla pernix Müller-Rutz 1924 [extralimital]; Acleris pseudocoronana Obraztsov 1956 [extralimital]; Tortrix psorana Frölich 1828 [extralimital]; Acleris radiana Obraztsov 1956 [extralimital]; Tortrix sparsana Fröl…	1	2	Salicaceae	Populus Salix	.Populus..Salix.		Leley 2016 (European host records: Salix sp., Populus sp.)	Holarctic	Va	Micromoth	Tortrix Leafroller Moths, Leafroller Moths	Contiguous USA & Canada	native	x
200140	620020	51a0020	3521	Half-Ringed Acleris	Tortricidae	Tortricinae	Acleris semiannula (Robinson, 1869)	(Teras)	7-8mm [TL] (Beadle & Leckie 2012); 12.5-16.5mm [WS] (Sabourin et al 1997)	PA (types); NJ NY (Obraztsov 1963); QC (McDunnough 1935); VA (Lam et al 2011); NS (Ferguson 1975); VT (Grehan et al 1995b); ME NH (Brower 1983); AB SK ON QC NB MN (Hausmann et al 2009); PA KY ME MD MI MS NH OH VT VA (Sabourin et al 1997); QC (MacKay 1962a); NY (Forbes 1923); SC - state record (Scholtens 2012a); AB (Pohl et al 2010); QC ON AB BC PA (McDunnough 1934a); AR (Lovely & Ettman 2018); MS…		PA KY ME MD MI MS NH NJ NY OH SC VT VA AR WA & BC AB SK MB ON QC NB NS	NE MA SE MW PW	NE MA SE GS LM UM GL PW		x		3	4	Betulaceae Fagaceae Sapindaceae[Aceraceae]	Acer Alnus Betula Quercus	.Acer..Alnus..Betula..Quercus.		Robinson et al 2002; McDunnough 1934a; Sabourin et al 1997 (Quercus alba); [to genus only, species records incomplete - only Quercus species records complete at this time]	range reported here limited to USA & Canada, but may extend farther south	Va	Micromoth	Tortrix Leafroller Moths, Leafroller Moths	Contiguous USA & Canada	native	x
200141	620003	51a0003	3503	Oak Leaf Shredder, Oak Leaftier, Oak Leafshredder	Tortricidae	Tortricinae	Acleris semipurpurana (Kearfott, 1905)	(Argyrotoxa)	15-16mm [WS] (Covell 1984); 9-10mm [TL] (Beadle & Leckie 2012);7-8mm [TL] (Leckie & Beadle 2018); 8mm [TL] (Beadle & Leckie 2012)	OH [IL type for Tortrix dorsipurpurana Kearfott] (types); VA (Lam et al 2011); QC to FL to TX (Adams 2013); AR (Lovely & Ettman 2013); NJ (Darlington 1952); NY (Forbes 1923); ME (Brower 1983); CT NY (Schaffner 1959); QC to FL & WI to TX (Heppner 2007); OK (Royer 2008); north-central FL (Austin 2010); MA (Mello 2005a); AR (Lovely & Ettman 2013); OH (Rings et al 1991); NS (Ferguson 1975); VT (Greha…		ME NH VT MA CT RI NY PA NJ DE MD VA NC SC GA FL AL MS LA TN KY WV OH IN IL MI WI MN IA MO AR TX OK & ON QC NF[NL] NB NS PE	NE MA SE MW SW	NE MA SE GS LM UM GL SW	Baker 1972, Wagner et al 1995, Zhang 1994, Poole 1996	x	Croesia semipurpurana (Kearfott); Tortrix dorsipurpurana Kearfott 1907	2	2	Fagaceae Rosaceae	Quercus Rosa	.Quercus..Rosa.	in tied leaves (de Benedictis et al 1990); young larvae feed in buds & later tie leaves to feed inside folds (Bragard et al 2019); leaf tier (Rings & Downer 2001); leaves (Wagner et al 1995)	Robinson et al 2002 (Quercus alba, Quercus coccinea, Quercus palustris, Quercus rubra, Quercus sp., Rosa sp.); Raizenne 1952 (Quercus sp.); Heppner 2007 (Quercus sp., Quercus rubra, Quercus velutina Rosa sp.); Prentice 1966; Brown et al 2008; Godfrey et al 1987 (Quercus velutina); Nystrom & Ochoa 2006 (Quercus sp.)	range reported here limited to USA & Canada, but may extend farther south	Va	Micromoth	Tortrix Leafroller Moths, Leafroller Moths	Contiguous USA & Canada	native	x
200142	620042	51a0042	3541	X	Tortricidae	Tortricinae	Acleris senescens (Zeller, 1874)	(Teras)	9-12mm [FW] (Powell & Opler 2009)	BC (types); BC CA (Obraztsov 1963); CA (Powell 2004); CA (Powell 2012); CA (Brown & Bash 2000); CA (Powell & Langston 2009); CA (Powell & Hsu 2004); CA (Crabtree & Leuschner 2000); CA (Powell 2005a); MB to BC & CA (Powell & Opler 2009); BC (MacKay 1962a); BC (McDunnough 1934a); BC with erroneous records from MB (Pohl & Dombroskie 2018); = infer: WA OR CA & BC		WA OR CA & BC	PW	PW		x		4	7	Betulaceae Ericaceae Rosaceae Salicaceae	Alnus Arctostaphylos Betula Malus Populus Prunus Salix	.Alnus..Arctostaphylos..Betula..Malus..Populus..Prunus..Salix.		Robinson et al 2002; JW Brown et al 2008 (Prunus); JC Miller & Hammond 2003 (Arctostaphylos patula, Salix sp.)	range reported here limited to USA & Canada, but may extend farther south	Va	Micromoth	Tortrix Leafroller Moths, Leafroller Moths	Contiguous USA & Canada	native	x
200143	620024	51a0024	3524	X	Tortricidae	Tortricinae	Acleris simpliciana (Walsingham, 1879)	(Teras)		OR (types); VA (Lam et al 2011); ON OH (Hausmann et al 2009); MI (Nielsen 1998); VT (Mello 2015); MB (McDunnough 1934a); NH OR (Fernald 1882a); NY (MEM 2006); MB ON & likely QC (Pohl & Dombroskie 2018); = VT NH VA OH MI OR NY & MB ON		VT NH VA OH MI OR NY & MB ON	NE MA MW PW	NE MA UM GL PW		x						NULL			range reported here limited to USA & Canada, but may extend farther south	NULL	Micromoth	Tortrix Leafroller Moths, Leafroller Moths	Contiguous USA & Canada	native	x
200144	620021	51a0021	3521.1	X	Tortricidae	Tortricinae	Acleris stadiana (Barnes & Busck, 1920)	(Peronea)	15-17mm [WS] (Barnes & Busck 1920); 11.2-17mm [WS] (Sabourin et al 1997)	ON (types); ON (Barnes & Busck 1920); ON CT IL ME MD MA MI "MN?" MO NH NJ PA RI VT WI (Sabourin et al 1997); ON (Forbes 1923); ON QC NS (Pohl & Dombroskie 2018); = CT IL ME MD MA MI MO NH NJ PA RI VT WI & ON QC NS		CT IL ME MD MA MI MO NH NJ PA RI VT WI & ON QC NS	NE MA MW	NE MA LM UM GL	Sabourin et al 1997	x		1	2	Betulaceae	Alnus Betula	.Alnus..Betula.		Prentice 1966	range reported here limited to USA & Canada, but may extend farther south	Va	Micromoth	Tortrix Leafroller Moths, Leafroller Moths	Contiguous USA & Canada	native	x
200145	620016	51a0016	3517	Bent-Wing Acleris, Common Acleris	Tortricidae	Tortricinae	Acleris subnivana (Walker, 1863)	(Penthina)	12-15mm [WS] (Covell 1984); 13-15mm [WS] (Forbes 1923); 7-8mm [TL] (Beadle & Leckie 2012) & (Leckie & Beadle 2018)	BC (types); BC PA (Obraztsov 1963); VA (Lam et al 2011); MI (Ferge 2008); VT (Grehan et al 1995b); AR (Lovely & Ettman 2013); CT (Britton 1920); NC (Backstrom & Lynch 2011); ME NH (Brower 1983); OK IL NC TN MD QC ON (Hausmann et al 2009); NS to KY west across Canada, south to TX (Covell 1984); NY (Forbes 1923); MI (Nielsen 1998); AR - state record, NC (Scholtens 2015); IN (Ferge 2011a); SC - stat…		ME NH VT MA CT RI NY PA NJ DE MD VA NC SC TN KY MS WV OH IN IL MI WI MO AR TX OK & BC AB SK MB ON QC NS	NE MA SE MW SW	NE MA SE LM UM GL SW RM PW GS		x	Teras deflectana Robinson 1869; Teras peculiana Zeller 1875	2	2	Asteraceae Fagaceae	Vernonia Quercus	.Vernonia..Quercus.		Forbes 1923 (Vernonia sp.); Robinson et al 2002 (Quercus rubra); Wagner et al 1995 (Quercus: coccinea/rubra)	range reported here limited to USA & Canada, but may extend farther south	Va	Micromoth	Tortrix Leafroller Moths, Leafroller Moths	Contiguous USA & Canada	native	x
200146	620049	51a0049	3548	Eastern Blackheaded Budworm	Tortricidae	Tortricinae	Acleris variana (Fernald, 1886)	(Teras)	8-9mm [TL] (Beadle & Leckie 2012)	ME (types); AK to NF south to NY & western US (Lafontaine & Wood 1997); VT (Grehan et al 1995b); VA (Lam et al 2011); NH VT MA (Schaffner 1959); ME [for Peronea variana & Peronea variana var. angusana Fernald] (Brower 1983); AB BC MB ON QC NB NS NF NC (Hausmann et al 2009); northern USA, Canada including NS BC AK (MacKay 1962a); QC MA NJ NY [for Peronea angusana] & NY to BC [for Peronea variana] …		ME NH VT MA CT RI NY PA NJ MD VA NC MI MT AK & YT NT BC AB SK MB ON QC LB[NL] NF[NL] NB NS PE	NE MA SE MW RM AK	NE MA SE GL RM AK	Zhang 1994, Arnett 2001	x	Peronea angusana Fernald 1892	3	8	Cupressaceae Pinaceae Salicaceae	Abies Larix Picea Pinus Populus Pseudotsuga Thuja Tsuga	Abies..Larix..Picea..Pinus..Populus..Pseudotsuga...Thuja..Tsuga.	polyphagous on conifers (Evans 1952); polyphagous on forest trees (Zhang 1994); on leaves & buds (FG Browne 1968); larvae feed initially buds & later on needles (Bragard et al 2019)	Robinson et al 2002; McDunnough 1934a; FG Browne 1968	range reported here limited to USA & Canada, but may extend farther south	Va	Micromoth	Tortrix Leafroller Moths, Leafroller Moths	Contiguous USA, Canada & AK	native	x
200147	620030	51a0030	3530	Rose Garden Tortrix	Tortricidae	Tortricinae	Acleris variegana ([Denis & Schiffermüller], 1775)	(Tortrix)	7-9.5mm [FW] (Powell & Opler 2009); 13mm [WS] (Forbes 1923)	<EXOTIC>. Europe (types); introduced in CA (Powell & Hsu 2004); introduced to CA (Powell & Langston 2009); CA (Powell 2005a); European exotic (Mattson et al 1994); Europe to Asia Minor, China and Japan, also west Africa, introduced into North America (Carter 1984); exotic in BC (Dewaard et al 2009); Palaeartic introduced into east & west coasts of North America, western records from 1917 in CA (P…		NY MT WA OR CA & BC NF[NL] NS	MA RM PW	MA RM PW	Zhang 1994, Mattson et al 1994	x	Pyralis asperana Fabricius 1777 [extralimital]; Tortrix osbeckiana Thunberg 1784 [unconfirmed synonym]; Pyralis albildgaardana Fabricius 1794 [unconfirmed synonym]; Tortrix nyctemerana Hübner 1817 [unconfirmed synonym]; Tortrix blandiana Charpentier 1821 [unconfirmed synonym]; Eclectis blandana Hübner 1825 [unconfirmed synonym]; Acleris cirrana Curtis 1835 [unconfirmed synonym]; Peronea albana Hu…	5	14	Betulaceae Ericaceae Rosaceae Solanaceae Ulmaceae	Betula Cotoneaster Corylus Crataegus Malus Prunus Pyracantha Pyrus Sanguisorba Solanum Rosa Rubus Ulmus Vaccinium	.Betula..Cotoneaster..Corylus..Crataegus..Malus..Prunus..Pyracantha..Pyrus..Sanguisorba..Solanum..Rosa..Rubus..Ulmus..Vaccinium.	polyphagous on trees & shrubs (Ferguson 1985)	Kennel 1908; Powell 1964b; Forbes 1923; Robinson et al 2002; Gillespie & Gillespie 1982; Mattson et al 1994; Bradley et al 1973 (European host plants: Berberis Rubus Sanguisorba), Powell 1964b (Lycopersicon); Powell & Opler 2009 (Prunus sp., Pyracantha sp., Rubus sp.)	EXOTIC	Va	Micromoth -exotic	Tortrix Leafroller Moths, Leafroller Moths	Contiguous USA & Canada	EXOTIC	x
200148	620027	51a0027.1	3527	"North American" Schaller's Acleris	Tortricidae	Tortricinae	Acleris viburnana (Clemens, 1860)	(Peronea)	18-20mm [WS] (Forbes 1923); 8-10mm [TL] (Leckie & Beadle 2018)	QC to MA & west to BC (Forbes 1923); VT (Grehan et al 1995b); AK (Ferris et al 2012); VA (Lam et al 2011); NS (Ferguson 1975); NH [for Alceris viburnana Clemens] (Shaw 1905); ME NH [for Peronea schalleriana] & ME [for Peronea viburnana Clemens] (Brower 1983); AB ON QC NB MA PA KY NC OK (Hausmann et al 2009); NC MD NJ NH PA [for Acleris schalleriana viburnana] & NJ PA NH MA [for Acleris schalleria…		ME NH VT MA CT RI NY PA NJ DE MD VA NC SC TN KY MI WI OK AK & BC AB MB ON QC NB NS	NE MA SE MW SW AK	NE MA SE LM GL SW AK	Zhang 1994, Obraztsov 1963	x	Acleris schalleriana schalleriana (Linnaeus 1761) [extralimital]; Acleris schalleriana viburnana (Clemens 1860) (Peronea); Tortrix castaneana Haworth 1811 [extralimital]; Teras erutana Herrich-Schäffer 1851 [extralimital]; Lopas falsana Hübner 1825 [extralimital]; Peronea plumbana Westwood & Humphreys 1845 [extralimital]; Tortrix plumbosana Haworth 1811 [extralimital]; Peronea semirhombana Curtis…	4	4	Boraginaceae Adoxaceae[Caprifoliaceae] Ericaceae Salicaceae	Salix Symphytum Vaccinium Viburnum	.Salix..Symphytum..Vaccinium..Viburnum.		Forbes 1923; McDunnough 1934a	Nearctic	Va	Micromoth	Tortrix Leafroller Moths, Leafroller Moths	Contiguous USA, Canada & AK	native	x
200149	620051	51a0051	3550	X	Tortricidae	Tortricinae	Acleris youngana (McDunnough, 1934)	(Peronea)	10mm [TL] (Beadle & Leckie 2012)	QC (types); QC (McDunnough 1934a); VT (Grehan et al 1995b); ME NH (Brower 1983); ON QC (Hausmann et al 2009); MN NH ME ON QC (Heinrich 1926); QC to NY (Forbes 1923); MN (Ferge 2014); VT (Mello 2012); KY (Covell et al 2000); ON QC (Pohl & Dombroskie 2018); = NH ME VT NY KY MN & ON QC		NH ME VT NY KY MN & ON QC	NE MA MW	NE MA LM GL		x						NULL			range reported here limited to USA & Canada, but may extend farther south	NULL	Micromoth	Tortrix Leafroller Moths, Leafroller Moths	Contiguous USA & Canada	native	x
200150	930448	930447.5	8271.5	X	Erebidae	Arctiinae	Aclytia heber (Cramer, [1780])	(Sphinx)	38mm [WS] (Hampson 1898a)	single TX specimen (Lafontaine & Schmidt 2013); TX (Knudson & Bordelon 2013); = TX		TX	SW	SW		x						NULL			range reported here limited to USA & Canada, but may extend farther south	NULL	Macromoth	Tiger Moths	Contiguous USA	native	x
200151	660069	57a0002	4629	Clemens' False Skeletonizer Moth	Zygaenidae	Procridinae	Acoloithus falsarius Clemens, 1860	(Acoloithus)	7-9mm [TL] (Leckie & Beadle 2018); 7-8mm [FW] (Powell & Opler 2009); 16-18mm [WS] (Forbes 1923)	PA (Tietz 1952); NY to LA, FL & TX (Forbes 1923); eastern USA to TX & AZ (Powell & Opler 2009); NC (Tarmann 1984); OK (Royer 2008); OK (Royer 2008); AZ (Walsh 2011); TX (Blanchard et al 1985); NY to FL & IL to TX (Heppner 2007); GA - NY to FL to TX (Adams 2013); AR (Lovely & Ettman 2018); AL LA MS NC SC TX (MEM 2006); TX (Knudson & Bordelon 1999); ON (Pohl 2018y); NC SC GA FL AL MS LA TN AR easte…		NY PA NJ DE MD VA NC SC GA FL AL MS LA TN KY WV OH IN IL MO AR TX AZ OK & ON	MA MW SE SW	MA SE GS LM UM SW	SE Miller & Hodges 1990	x	Harrisina sanborni Packard 1864	1	2	Vitaceae	Ampelopsis Vitis	.Ampelopsis..Vitis.	food plants (Smith 1899)	Robinson et al 2002 (Ampelopsis sp., Vitis sp.); Tarmann 1984 (Vitaceae); Heppner 2007 (Ampelopsis sp., Vitis sp.); Efetov & Tarmann 2024 (Vitis sp.)	range reported here limited to USA & Canada, but may extend farther south	Va	Micromoth	Burnet Moths	Contiguous USA & Canada	native	x
200152	660070	57a0003	4628	X	Zygaenidae	Procridinae	Acoloithus novaricus Barnes & McDunnough, 1913	(Acoloithus)	11mm [FW] (Powell & Opler 2009)	western TX (Powell & Opler 2009); LA (Landau & Prowell 1999b); LA FL TX (Ratnasingham & Hebert 2013); eastern USA (Efetov & Tarmann 2024); = LA FL TX		LA FL TX	SW SE	GS SW SE		x		1	1	Vitaceae	Vitis	.Vitis.		Powell & Opler 2009 (Vitis arizonica[=Vitis treleasei]); Tarmann 1984 (Vitaceae)); Efetov & Tarmann 2024 (Vitis sp.)	range reported here limited to USA & Canada, but may extend farther south	Va	Micromoth	Burnet Moths	Contiguous USA	native	x
200153	660071	57a0004	4627	Upright Acoloithus Moth	Zygaenidae	Procridinae	Acoloithus rectarius Dyar, 1898	(Acoloithus)	11mm [FW] (Powell & Opler 2009)	AZ NM (Powell & Opler 2009); Chirichahua Mountains AZ (types); AZ (Walsh 2011); GA to FL & AZ (Heppner 2007); GA - GA to FL to AZ (Adams 2013); western USA (Efetov & Tarmann 2024); = infer: GA FL AL MS LA TX NM AZ		GA FL AL MS LA TX NM AZ	SW SE	SE GS SW		x		2	2	Rosaceae Vitaceae	Prunus Vitis	.Prunus..Vitis.		Heppner 2007 (Prunus caroliniana); Tarmann 1984 (Vitaceae); Efetov & Tarmann 2024 (Vitis sp.)	range reported here limited to USA & Canada, but may extend farther south	Va	Micromoth	Burnet Moths	Contiguous USA	native	x
200154	931374	931374	9164	X	Noctuidae	Acontiinae	Acontia behrii Smith, 1900	(Acontia)		southern & central AZ & southwestern TX (Poole 2013); AZ (Walsh 2011); TX (Knudson & Bordelon 1999); = AZ TX		AZ TX	SW	SW		x	Acontia behri of authors [no date]					NULL			range reported here limited to USA & Canada, but may extend farther south	NULL	Macromoth	Owlet Moths, Bird-droppping Moths	Contiguous USA	native	x
200155	931376	931376	9160	X	Noctuidae	Acontiinae	Acontia chea Druce, 1889	(Acontia)	25.4mm [WS] (Druce 1889b); 28-32mm [WS] (Hampson 1910b)	Mexico [southern AZ type for Acontia eudryada] (types); AZ [for Acontia eudryada] (Walsh 2011); Mexico & southern AZ (Poole 2013); = AZ		AZ	SW	SW		x	Acontia eudryada Smith 1905 [Hodges #9162]					NULL			includes Neotropical records	NULL	Macromoth	Owlet Moths, Bird-droppping Moths	Contiguous USA	native	x
200156	931378	931378	9163	X	Noctuidae	Acontiinae	Acontia coquillettii Smith, 1900	(Acontia)	9-10mm [FW] (Crabo et al 2014)	San Francsico Bay area to Mexican border in CA (Poole 2013); found in western OR CA likely in ID [Acontia coquillettii] (Crabo et al 2014); AZ [Acontia coquillettii] (Walsh 2011); = CA OR AZ		CA OR AZ	PW SW	SW PW		x	Acontia coquilletti of authors [no date]					NULL			range reported here limited to USA & Canada, but may extend farther south	NULL	Macromoth	Owlet Moths, Bird-droppping Moths	Contiguous USA	native	x
200157	931375	931375	9161	Chalky Bird-Dropping Moth	Noctuidae	Acontiinae	Acontia cretata (Grote & Robinson, 1870)	(Tarache)	12-14mm [TL] (Leckie & Beadle 2018); 11-13mm [FW] (Crabo et al 2014)	eastern TX west to CA including CO UT NV NM AZ, single SK record (Poole 2013); ID AZ CA AZ NM TX CO (Crabo et al 2014); CA (Brown & Bash 2000); NM (Harp 2008); AZ (Kingsley 1998); TX (Blanchard et al 1985); AZ (Walsh 2011); TX (Tillman & Cate 1989); AZ (MEM 2006); TX (Knudson & Bordelon 1999); southwestern USA, records from MB are erroneous (Schmidt et al 2018g); TX OK [in southeast] (Leckie & Be…		CO UT NV NM AZ TX CA ID OK	PW SW RM	SW RM PW		x	Acontia neocula Smith 1900; Tarache schvarzi Hampson 1910; Acontia schwarzii Smith 1900	1	1	Malvaceae	Abutilon	.Abutilon.		Tillman & Cate 1989 (Abutilon)	range reported here limited to USA & Canada, but may extend farther south	Va	Macromoth	Owlet Moths, Bird-droppping Moths	Contiguous USA	native	x
200158	931377	931377	9162.1	X	Noctuidae	Acontiinae	Acontia jaliscana (Schaus, 1898)	(Tarache)	35mm [WS] (Schaus 1898a)	Guadalajara Mexico (types); Mexico (Schaus 1898a); TX (Lafontaine & Schmidt 2010); Mexico with western TX records (Poole 2013); TX (Bordelon 2000); TX (Bordelon 2008); TX (Knudson & Bordelon 1999); = TX		TX	SW	SW		x						NULL			includes Neotropical records	NULL	Macromoth	Owlet Moths, Bird-droppping Moths	Contiguous USA	native	x
200159	931626	932204.51	9825	X	Noctuidae	Bryophilinae	Acopa carina Harvey, 1875	(Acopa)		TX (Grote 1878); CO (Gillette 1898); TX (Knudson & Bordelon 1999); TX (Knudson & Bordelon 2001); = TX CO		TX CO	SW RM	SW RM		x						NULL			range reported here limited to USA & Canada, but may extend farther south	NULL	Macromoth	Owlet Moths	Contiguous USA	native	x
200160	931627	932204.52	9826	X	Noctuidae	Bryophilinae	Acopa perpallida Grote, 1878	(Acopa)	14-15mm [FW] (Crabo et al 2014)	KS (types) southern KS (Grote 1878); ID TX CA NM AZ - western Great Plains AB to TX (Crabo et al 2014); NM CO (Harp 2008); AZ [for Acopina perpallida] (Walsh 2011); TX (Knudson & Bordelon 2001); AB (Pohl et al 2010); BC AB SK (Schmidt et al 2018g); TX (Knudson & Bordelon 1999); = infer: ID TX CA NM AZ CO KS OK & BC AB SK		ID TX CA NM AZ CO KS OK & BC AB SK	MW RM SW PW	PS SW RM PW		x	Grypotes borealis Dyar 1917; Grypotes dentifer Dyar 1917; Acopa incana Edwards 1882; Acopa pura Barnes & Lindsey 1922					NULL			range reported here limited to USA & Canada, but may extend farther south	NULL	Macromoth	Owlet Moths	Contiguous USA & Canada	native	x
200161	640025	53a0025	2675	Poplar Carpenterworm Moth	Cossidae	Cossinae	Acossus centerensis Lintner, 1877	(Acossus)	50-60mm [WS] (Forbes 1923); not stated (Barnes & McDunnough 1911b)	NJ to IL (Forbes 1923); NY & NJ west to IL & ND, also QC & ON to BC (Solomon 1995); northern States westward to BC including NH NY IL (Barnes & McDunnough 1911b); VT (Grehan et al 1995b); CO (Harp 2008); ME (Brower 1983); MI (Profant 1991); OH (Henninger 1910); MI (Nielsen 1998); AB, "Princeton Canada"[=?BC] (Schoorl 1990); MI (Voss 2002); AB (Pohl et al 2010); BC AB SK MB ON QC NF NB PE & likely…		ME VT NH NY NJ PA OH IL IN MI WI MN ND CO OH & BC AB SK MB ON QC NF[NL] NB PE	MA MW NE PW RM	NE MA UM GL PS RM PW	Smith 1899, Baker 1972, Zhang 1994	x		1	1	Salicaceae	Populus	.Populus.		Robinson et al 2002	range reported here limited to USA & Canada, but may extend farther south	Va	Macromoth	Carpenterworm Moths	Contiguous USA & Canada	native	x
200162	640026	53a0026	2676	Aspen Carpenterworm Moth	Cossidae	Cossinae	Acossus populi (Walker, 1856)	(Cossus)	82mm [WS] [for Cossus angrezi] & 57-76mm [WS] [for Cossus orc] (Barnes & McDunnough 1911b); 2.5-4mm [FW] (Powell & Opler 2009)	ON [CO type for Cossus orc] (types); cottonwoods & poplars coast to coast (Baker 1972); NV [for Acossus angrezi] & CO [for Acossus orc Strecker] (Barnes & McDunnough 1911b); CO (Harp 2010); MT (Harp 2009); CA [for Acossus populi orc] (Davenport 2009); western states, southern Canada, northern states (Furniss & Carolin 1977); CA (Powell & Hsu 2004); WA (types); CA (Powell & Hsu 2004); ME [for Acos…		CO CA MT CA NV WA ME & YT BC AB SK MB ON QC NB	RM PW NE	NE RM PW	Barnes & McDunnough 1911	x	Cossus angrezi Bailey; Cossus orc Strecker; Acossus populi populi (Walker 1856); Acossus populi angrezi (Bailey 1882) (Cossus); Acossus populi orc (Strecker 1893) (Cossus); Cossus po Dalla Torre 1923; Acossus generosa Dyar 1925	1	1	Salicaceae	Populus	.Populus.		Robinson et al 2002; Powell & Opler 2009 (Populus tremuloides, Populus sp.)	range reported here limited to USA & Canada, but may extend farther south	Va	Macromoth	Carpenterworm Moths	Contiguous USA & Canada	native	x
200163	640027	53a0027	2677	X	Cossidae	Cossinae	Acossus undosus (Lintner, 1878)	(Cossus)	_not stated (Barnes & McDunnough 1911b)	CO WY (Barnes & McDunnough 1911b); ME (Brower 1983); CO [for Cossus brucei] (Gillette 1898); "Princeton Canada"[=?BC], OR (Schoorl 1990); not known to occur in Canada, BC & ON records are misidentifications (Pohl 2018v); = OR CO WY ME		OR CO WY ME	RM NE PW	NE RM PW		x	Cossus brucei French 1890; Trypanus nodosus Kirby 1892 [misspelling]					NULL			range reported here limited to USA & Canada, but may extend farther south	NULL	Macromoth	Carpenterworm Moths	Contiguous USA	native	x
200164	932431	932431	9440.5	X	Noctuidae	Noctuinae	Acrapex relicta Ferguson, 1991	(Acrapex)	7.5-10.0mm [FW] (Ferguson 1991a)	SC (types); grass freshwater marshes SC NC VA (Ferguson 1991a); GA (Adams 2013); = SC NC VA GA		SC NC VA GA	SE MA	MA SE		x						NULL			range reported here limited to USA & Canada, but may extend farther south	NULL	Macromoth	Owlet Moths	Contiguous USA	native	x
200165	910556	91a0093	7148	X	Geometridae	Sterrhinae	Acratodes suavata (Hulst, 1900)	(Eois)	19-25mm [WS] [for Xystrota roseicosta] (Barnes & McDunnough 1913)	[San Benito TX for Xystrota roseicosta] (types); southern USA, Antilles (Becker & Miller 2002); Brownsville TX [for Xystrota roseicosta] (Barnes & McDunnough 1913); FL TX (Heppner 2007); TX (Knudson & Bordelon 1999); = TX FL		TX FL	SW SE	SE SW		x	Eois davisi Grossbeck 1917; Somatina fusaria Hampson 1903; Xystrota roseicosta Barnes & McDunnough 1913	1	1	Rubiaceae	Randia	.Randia.		Tietz 1972	includes Neotropical records	Va	Macromoth	Geometer Moths, Inchworms	Contiguous USA	native	x
200166	931013	931013	8682	X	Erebidae	Erebinae	Acritogramma metaleuca (Hampson, 1913)	(Matigramma)	12-13mm [FW] (Franclemont 1986a)	AZ (types); southern NV UT AZ, southeastern CA (Franclemont 1986a); AZ (Davenport 2008); = CA AZ UT NV		CA AZ UT NV	SW PW RM	SW RM PW		x						NULL			range reported here limited to USA & Canada, but may extend farther south	NULL	Macromoth	Owlet Moths	Contiguous USA	native	x
200167	931014	931014	8682.1	X	Erebidae	Erebinae	Acritogramma noctar (Schaus, 1901)	(Yrias)	17-21mm [FW] (Franclemont 1986a)	Mexico (types); Mexico & one record from Pima County AZ (Franclemont 1986a); AZ (Walsh 2011); = AZ		AZ	SW	SW		x						NULL			includes Neotropical records	NULL	Macromoth	Owlet Moths	Contiguous USA	native	x
200168	800151	80a0074	5654	X	Pyralidae	Phycitinae	Acrobasis amplexella Ragonot, 1887	(Acrobasis)	12-18mm [WS] (Heinrich 1956); 15mm [WS] (Forbes 1923); 5.5-9mm [FW] (Neunzig 1986)	NC (types); NS NB QC ME NH MA CT NY PA VA NC FL (Neunzig 1986); QC, ON to FL (Heppner 2007); ME NH MA CT NY PA NC (Heinrich 1956); NS to FL (Adams 2013); MA (Mello 2005a); ME (Crevecoeur ‎1919); = infer: ME NH MA CT NY PA VA NC FL MD GA VT SC DE(Brower 1983); KS [for Mineola amplexella Ragonot] (Crevecoeur ‎1919); ON QC NB NS PE (Pohl & Macaulay 2018a); IA (Lewis et al 2005); = infer: ME NH MA CT…	[fugitive] KS	ME NH MA CT NY PA VA NC FL MD GA VT SC DE & ON QC NB NS PE	MA NE SE	NE MA SE	Smith 1899, Forbes 1923, Zhang 1994	x		1	1	Ericaceae	Kalmia	.Kalmia.		Zhang 1994; Neunzig 1986 (Kalmia angustifolia, Kalmia latifolia);	range reported here limited to USA & Canada, but may extend farther south	Va	Micromoth	Snout Moths, Phycitine Moths	Contiguous USA & Canada	native	x
200169	800167	80a0091	5673	Hickory Leafstem Borer Moth	Pyralidae	Phycitinae	Acrobasis angusella Grote, 1880	(Acrobasis)	17-22mm [WS] (Heinrich 1956); 10-13mm [TL] (Beadle & Leckie 2012); 22mm [WS] [for Acrobasis angusell] & 18mm [WS] [for Acrobasis eliella] (Forbes 1923); 8-10.5mm [FW] (Neunzig 1986)	NY [CT type for Acrobasis eliella] (types); southeastern Canada & northeast USA with few: WV VA MO (Neunzig 1986); CT MA NY NJ PA MD ON (Neunzig 1972); MI (Nielsen 1998); NH (Brower 1983); MA (Mello 2005a); CT (Britton 1920); VT (Grehan et al 1995b); IA (Lewis et al 2005); TX [for Acrobasis angustella Grote - misspelling or error] (Knudson & Bordelon 1999); ON QC NB & likely NS (Pohl & Macaulay 2…	[fugitive] TX	ME NH VT MA CT RI NY PA NJ DE MD VA WV MO MI IA & ON QC NB	MA NE MW	NE MA LM UM GL	Smith 1899, Heinrich 1956, Zhang 1994	x	Acrobasis eliella Dyar 1908	1	2	Juglandaceae	Carya Juglans	.Carya..Juglans.	bore in the rachises of hickory leaves (Eiseman 2020)	Robinson et al 2002; Neunzig 1986 (Carya glabra, Carya ovalis, Carya tomentosa, Carya sp.);	range reported here limited to USA & Canada, but may extend farther south	Va	Micromoth	Snout Moths, Phycitine Moths	Contiguous USA & Canada	native	x
200170	800164	80a0088	5670	Pidgeon Acrobasis	Pyralidae	Phycitinae	Acrobasis aurorella Ely, 1910	(Acrobasis)	20mm [WS] (Forbes 1923); 19-22mm [WS] (Heinrich 1956); 10-12mm [TL] (Beadle & Leckie 2012); 8.5-10.5mm [FW] (Neunzig 1986); 19-22mm [WS] (Heinrich 1956); 23mm [WS] (Ely 1910);	DC (types); MI (Nielsen 1998); MA CT NJ PA MD VA WV TN NC MI MO (Neunzig 1986); MA to FL, MI to TX (Heppner 2007); NH (Brower 1983); CT (Britton 1920); AL (Grisham 1999b); AR (Lovely & Ettman 2018); TX (Knudson & Bordelon 1999); ON (Pohl & Macaulay 2018a); = infer: NH MA CT RI NY PA NJ DE MD VA NC OH IN IL MI WV KY TN MO TX AR AL & ON		NH MA CT RI NY PA NJ DE MD VA NC OH IN IL MI WV KY TN MO TX AR AL & ON	MA NE SE MW	NE MA SE GS LM UM GL	Heinrich 1956	x						NULL			range reported here limited to USA & Canada, but may extend farther south	NULL	Micromoth	Snout Moths, Phycitine Moths	Contiguous USA & Canada	native	x
200171	800180	80a0103	5688	Birch Tubemaker	Pyralidae	Phycitinae	Acrobasis betulella Hulst, 1890	(Acrobasis)	17-25mm [WS] (Pohl et al 2005); 16.5mm [WS] [for Acrobasis hebescella] & 20-24mm [WS] [for Acrobasis betulella] (Heinrich 1956); 18-20mm [WS] [for Acrobasis hebescella] (Forbes 1923); 9-11.5mm [FW] (Neunzig 1986)	NY [NJ type for Acrobasis hebescella] (types); southeastern Canada & New England west to MN, also SK BC, CO & CA (Neunzig 1986); CT MA NY ME NH CO CA ON QC (Neunzig 1972); MI (Scholtens 1996); CT [for Acrobasis hebescella Hulst] (Britton 1920); ME NH MA (Schaffner 1959); CT (Britton 1920); eastern species west in Canada to BC SK (Neunzig 1986); AB (Pohl et al 2005); CO (Dyar 1902b); NS (Ferguson …		ME NH VT MA CT NY MI WI MN NJ CO CA & BC AB SK MB ON QC NB NS PE	MA NE MW PW RM	NE MA GL RM PW	Smith 1899, Baker 1972, Zhang 1994	x	Acrobasis hebescella Hulst 1890 [Hodges #5683]	3	6	Betulaceae Fagaceae Myricaceae	Alnus Betula Corylus Comptonia Myrica[unresolved] Quercus	.Alnus..Betula..Corylus..Comptonia..Myrica.[unassigned]..Quercus.		Robinson et al 2002 [for Acrobasis betulella] (Alnus sp., Betula alleghaniensis, Betula papyrifera, Betula populifolia, Betula sp., Corylus sp., Comptonia peregrina, Myrica sp.) & [for Acrobasis hebescella] (Carya illinoinensis, Quercus sp.); Raizenne 1952 (Betula sp.); JB Smith 1899 [for Acrobasis hebescella] (Quercus sp.); Kimball 1965 [for Acrobasis hebescella] (Quercus sp.); Neunzig 1986 (Bet…	range reported here limited to USA & Canada, but may extend farther south	Va	Micromoth	Snout Moths, Phycitine Moths	Contiguous USA & Canada	native	x
200172	800181	80a0104	5689	X	Pyralidae	Phycitinae	Acrobasis betulivorella Neunzig, 1975	(Acrobasis)	8-9.5mm [FW] (Neunzig 1986)	NC (types); known only from NC MS TX but likely more (Neunzig 1986); NC to MS to eastern TX (Adams 2013); TX (Knudson & Bordelon 1999); = NC MS TX		NC MS TX	SE SW	SE GS SW	Zhang 1994	x		1	1	Betulaceae	Betula	.Betula.		Zhang 1994; Neunzig 1986 (Betula nigra);	range reported here limited to USA & Canada, but may extend farther south	Va	Micromoth	Snout Moths, Phycitine Moths	Contiguous USA	native	x
200173	800155	80a0079	5694	X	Pyralidae	Phycitinae	Acrobasis blanchardorum Neunzig, 1973	(Acrobasis)	8-10mm [FW] (Neunzig 1986)	TX (types); TX NM AZ CO (Neunzig 1986); TX (Knudson & Bordelon 1999); = TX NM AZ CO		TX NM AZ CO	SW RM	SW RM		x		1	1	Fagaceae	Quercus	.Quercus.	under leaves (Neunzig 1986)	Neunzig 1986 (Quercus grisea, Quercus sp.)	range reported here limited to USA & Canada, but may extend farther south	Va	Micromoth	Snout Moths, Phycitine Moths	Contiguous USA	native	x
200174	800189	80a0112	5695	X	Pyralidae	Phycitinae	Acrobasis caliginella (Hulst, 1887)	(Nephopteryx)	18-25mm [WS] (Heinrich 1956); 15-21mm [FW] (Powell & Opler 2009); 9-11mm [FW] [for Rhodophaea caliginella] & 7.5-9.5mm [FW] [for Rhodophaea durata] & 10.5mm [FW] [for Rhodophaea durata] (Opler 1977); 8-11mm [FW] (Neunzig 1986)	AZ ? {CA type for Myelois caliginoidella & Rhodophaea cruza & Rhodophaea durata & Rhodophaea yuba] (types); AZ CA [for Trachycera caliginella Hulst] (Neunzig 1986); AZ CA [for Trachycera caliginella Hulst] (Powell & Opler 2009); CA (Brown & Bash 2000); AZ (Walsh 2011); CA [for Trachycera caliginoidella] (Powell 2004); CA [for Trachycera caliginoidella] (Powell 2012); CA [for Trachycera caliginoid…		AZ CA	PW SW	SW PW		x	Trachycera caliginella (Hulst); Myelois caliginoidella Dyar 1905; Rhodophaea cruza Opler 1977 [Hodges #5696]; Rhodophaea durata Opler 1977; Rhodophaea yuba Opler 1977 [Hodges #5701]	1	1	Fagaceae	Quercus	.Quercus.		Neunzig 1986 (Quercus agrifolia, Quercus dumosa, Quercus durata, Quercus vacciniifolia, Quercus wislizeni, Quercus wislizeni var. frutescens); Heinrich 1956 (Quercus sp.); Powell & Opler 2009 [for Trachycera caliginella] (Quercus agrifolia, Quercus wislizeni) & [for Trachycera durata] (Quercus durata) & [Trachycera yuba] (Quercus vacciniifolia) & [for Trachycera cruza] (Quercus berberidifolia)	range reported here limited to USA & Canada, but may extend farther south	Va	Micromoth	Snout Moths, Phycitine Moths	Contiguous USA	native	x
200175	800182	80a0105	5665	X	Pyralidae	Phycitinae	Acrobasis carpinivorella Neunzig, 1970	(Acrobasis)	7-10.5mm [FW] (Neunzig 1986)	ON NY MI MA CT NC LA (Neunzig 1986); MI (Scholtens 1996); CT NC MA probably occcurs throughout most of eastern USA & southeastern Canada (Neunzig 1972); ON to NC to MI to LA (Adams 2013); SC - state record (Scholtens 2012a); TX (Knudson & Bordelon 1999); MB ON QC NB (Pohl & Macaulay 2018a); = infer: NY MI MA CT NJ PA DE VA MD NC LA SC AL MS TX & MB ON QC NB		NY MI MA CT NJ PA DE VA MD NC LA SC AL MS TX & MB ON QC NB	MA SE MW NE SW	NE MA SE GS GL SW	Zhang 1994	x		1	1	Betulaceae	Carpinus	.Carpinus.		Zhang 1994; Neunzig 1986 (Carpinus caroliniana)	range reported here limited to USA & Canada, but may extend farther south	Va	Micromoth	Snout Moths, Phycitine Moths	Contiguous USA & Canada	native	x
200176	800156	80a0080	5664	Pecan Shoot-Borer Moth, Hickory Shoot Borer Moth	Pyralidae	Phycitinae	Acrobasis caryae Grote, 1881	(Acrobasis)	18-20mm [WS] (Heinrich 1956); 10-12mm [TL] (Leckie & Beadle 2018) & (Beadle & Leckie 2012); 18mm [WS] (Forbes 1923); 8.5-10mm [FW] (Neunzig 1986)	IL (types); MI (Nielsen 1998); southeasten ON, MI & IL to SC & AR (Neunzig 1986); CT NC MA IL PA DC ON (Neunzig 1972); MA (Mello 2005a); ME NH (Brower 1983); OH (Rings 2001); TX (Blanchard et al 1985); AR (Lovely & Ettman 2013); ON to SC to MI to AR (Adams 2013); VT (Grehan et al 1995b); NC (Backstrom & Lynch 2011); CT (Britton 1920); AL (Van Zandt et al 2014); AL (MEM 2006); ON QC with erroneous…		VT CT NY PA MD VA NC SC MI WV KY TN OH IN IL MO AR AL TX MA LA FL & ON QC	MA SE MW NE SW	NE MA SE GS LM UM GL SW	Smith 1899, Baker 1972, Zhang 1994	x		1	1	Juglandaceae	Carya	.Carya.		Robinson et al 2002; Raizenne 1952 (Carya sp.); Seifert et al 2021 (Carya tomentosa)	range reported here limited to USA & Canada, but may extend farther south	Va	Micromoth	Snout Moths, Phycitine Moths	Contiguous USA & Canada	native	x
200177	800171	80a0095	5660	X	Pyralidae	Phycitinae	Acrobasis caryalbella Ely, 1913	(Acrobasis)	8.5-9.5mm [FW] (Neunzig 1986)	CT (types); MI (Nielsen 1998); MA CT NY MI VA MO AR (Neunzig 1986); CT MA - New England & southern Canada (Neunzig 1972); NH (Brower 1983); CT (Britton 1920); AR (Lovely & Ettman 2013); TX (Knudson & Bordelon 1999); = infer: CT NY PA NJ MD VA OH WV KY MI MO AR IL IN MI TX		CT NY PA NJ MD VA OH WV KY MI MO AR IL IN MI TX	MA MW SW	MA LM UM GL SW	Heinrich 1956	x		1	1	Juglandaceae	Carya	.Carya.		Neunzig 1986 (Carya glabra, Carya ovata, Carya tomentosa, Carya sp.);	range reported here limited to USA & Canada, but may extend farther south	Va	Micromoth	Snout Moths, Phycitine Moths	Contiguous USA	native	x
200178	800173	80a0097	5686	Pecan Nursery Casemaker, Hickory Shoot Moth	Pyralidae	Phycitinae	Acrobasis caryivorella Ragonot, 1887	(Acrobasis)	19-24mm [WS] [for Acrobasis caryivorella] & 17mm [for Acrocaula comacornella] [WS] (Heinrich 1956); 23mm [WS] (Forbes 1923); 7.5-10.5mm [FW] (Neunzig 1986)	MO [Fl type for Cateremna tumidulella] [TX type for Acrocaula comacornella] (types); ON,MA to FL, Gulf states into MO & NM (Neunzig 1986); ON CT NY MA MD NC SC GA MS MO TX NM (Neunzig 1972); MI (Nielsen 1998); ON to FL, MO to NM (Heppner 2007); GA - ON to FL to MO to NM (Adams 2013); MA CT (Schaffner 1959); CT (Britton 1920); TX (Knudson & Bordelon 1999); ON QC (Pohl & Macaulay 2018a); CT FL GA M…		MA CT RI NY PA NJ DE MD VA NC SC GA FL AL MS LA TX NM AR MO MI & ON QC	SE NE MA MW SW	NE MA SE GS LM GL SW	Baker 1972, Solomon 1995, Zhang 1994	x	Acrocaula comacornella Hulst 1900 [Hodges #5687]; [CAREFUL! Acrobasis caryaevorella Ragonot 1887 is a snynonym of Acrobasis caryae]	2	3	Oleaceae Juglandaceae	Carya Fraxinus Juglans	.Carya.Fraxinus.Juglans.		Kimball 1965; Robinson et al 2002; Solis 2008c (Carya cordiformis, Carya illinoinensis, Juglans nigra); Neunzig 1986 (Carya illinoinensis, Carya sp., Juglans sp.);	range reported here limited to USA & Canada, but may extend farther south	Va	Micromoth	Snout Moths, Phycitine Moths	Contiguous USA & Canada	native	x
200179	800162	80a0086	5667.2	X	Pyralidae	Phycitinae	Acrobasis caulivorella Neunzig, 1986	(Acrobasis )	7-9mm [FW] (Neunzig 1986)	FL (types); FL (Neunzig 1986); FL (Heppner 2007); GA, FL (Adams 2013); = FL GA		FL GA	SE	SE		x		1	1	Juglandaceae	Carya	.Carya.		Neunzig 1986 (Carya illinoensis);	range reported here limited to USA & Canada, but may extend farther south	Va	Micromoth	Snout Moths, Phycitine Moths	Contiguous USA	native	x
200180	800176	80a0100	5684	X	Pyralidae	Phycitinae	Acrobasis cirroferella Hulst, 1892	(Acrobasis)	18mm [WS] [for Acrobasis cirroferella] & 17-19mm [WS] [for Acrobasis myricella] (Heinrich 1956); 8-9mm [FW] (Neunzig 1986)	TX [FL type for Acrobasis myricella] (types); FL TX SC NC (Neunzig 1986); NC to FL, TX (Heppner 2007); ME [for Acrobasis myricella] (Brower 1983) [disregard]; NC to FL to TX (Adams 2013); TX (Knudson & Bordelon 1999); GA (MEM 2006); = FL TX SC NC GA		FL TX SC NC GA	SE SW	SE SW	Heinrich 1956	x	Acrobasis myricella Barnes & McDunnough 1917 [Hodges #5692]	1	1	Myricaceae	Morella	.Morella.		Neunzig 1986 (larva on shoots & leaves of Morella cerifera[=Myrica cerifera])	range reported here limited to USA & Canada, but may extend farther south	Va	Micromoth	Snout Moths, Phycitine Moths	Contiguous USA	native	x
200181	800154	80a0077	5656	X	Pyralidae	Phycitinae	Acrobasis comptella Ragonot, 1887	(Rhodophaea)	14-21mm [WS] (Heinrich 1956); 8-9.5mm [FW] (Powell & Opler 2009); 7-8.5mm [FW] [for Rhodophaea kofa] & 9.5-10mm [FW] [for Rhodophaea fria] & 8.5-9mm [FW] [for Rhodophaea neva] (Opler 1977); 8-9.5mm [FW] (Neunzig 1986)	CA [AZ type for Rhodophaea kofa] [NV type for Rhodophaea neva] (types); CA OR WA NV AZ UT NM TX OK (Neunzig 1986); AZ [for Acrobasis kofa], WA to UT to western TX to Pacific coast [for Acrobasis neva] (Powell & Opler 2009); AZ (Walsh 2011); CA (Powell 2012); CA (O'Neil & Johnson 2008); AZ CA NV [for Rhodophaea kofa, Rhodophaea fria, Rhodophaea neva] (Opler 1977); TX (Knudson & Bordelon 1999); Wes…		CA OR WA NV AZ UT NM TX OK ID	PW SW RM	SW RM PW		x	Rhodophaea aurata Opler 1977; Rhodophaea fria Opler 1977; Rhodophaea kofa Opler 1977; Rhodophaea neva Opler 1977	1	2	Fagaceae	Chrysolepis Quercus	.Chrysolepis..Quercus.		Neunzig 1986 (Chrysolepis sempervirens, Quercus ajoensis[=Quercus turbinella ssp. ajoensis], Quercus douglasii, Quercus dumosa, Quercus garryana, Quercus turbinella); Powell & Opler 2009 [for Acrobasis kofa] (Quercus ajoensis[?=Quercus turbinellaXQuercus ajoensis) & [for Acrobasis neva] (Chrysolepis sempervirens) & [for Acrobasis comptella] (Quercus douglasii, Quercus garryana)	range reported here limited to USA & Canada, but may extend farther south	Va	Micromoth	Snout Moths, Phycitine Moths	Contiguous USA	native	x
200182	800175	80a0099	5691	Sweetfern Leaf Casebearer	Pyralidae	Phycitinae	Acrobasis comptoniella Hulst, 1890	(Acrobasis)	25mm [WS] (Forbes 1923); 8-12mm [FW] (Neunzig 1986)	Long Island NY (types); NS NB QC ON ME NH VT MA CT NY NJ MI WI (Neunzig 1972); CT MA MI NH NY NJ WI ON (Neunzig 1972); MI (Scholtens 1996); VT (Grehan et al 1995b); ME (Brower 1983); CT (Britton 1920); ME NH MA (Schaffner 1959); NS (Ferguson 1975); NJ (Darlington 1949); ON QC NB NS (Pohl & Macaulay 2018a); = infer: ME NH VT MA CT NY NJ MI WI & ON QC NB NS		ME NH VT MA CT NY NJ MI WI & ON QC NB NS	MA NE MW	NE MA GL	Smith 1899, Forbes 1923	x		1	3	Myricaceae	Comptonia Morella Myrica	.Comptonia..Morella..Myrica.		Neunzig 1986 (Comptonia peregrina[=Myrica asplenifolia], Myrica gale, Morella pensylvanica[=Myrica pensylvanica])	range reported here limited to USA & Canada, but may extend farther south	Va	Micromoth	Snout Moths, Phycitine Moths	Contiguous USA & Canada	native	x
200183	800187	80a0110	5682	X	Pyralidae	Phycitinae	Acrobasis coryliella Dyar, 1908	(Acrobasis)	17-20mm [WS] (Heinrich 1956); 7.5-9.0mm [FW] (Neunzig 1986)	NY? (types); MA CT NY NC IL WI (Neunzig 1986); CT NY MA IL NC (Neunzig 1972); ME (Brower 1983); MA (Schaffner 1959); CT (Britton 1920); = ME MA CT NY NC IL WI		ME MA CT NY NC IL WI	MA NE MW SE	NE MA SE UM GL	Heinrich 1956	x		1	1	Betulaceae	Corylus	.Corylus.		Robinson et al 2002; Neunzig 1986 (Corylus sp.	range reported here limited to USA & Canada, but may extend farther south	Va	Micromoth	Snout Moths, Phycitine Moths	Contiguous USA	native	x
200184	800174	80a0098	5685	X	Pyralidae	Phycitinae	Acrobasis cunulae Dyar & Heinrich, 1929	(Acrobasis)	20-24mm [WS] (Heinrich 1956); 11-12.5mm [FW] (Neunzig 1986)	AL (types); ON MA CT NY GA AL MS FL TX (Neunzig 1986); MI (Nielsen 1998); ON to FL, "MO?" to TX (Heppner 2007); CT MA AL MS GA FL (Neunzig 1972); GA - ON to FL to TX (Adams 2013); TN (MEM 2006); TX (Knudson & Bordelon 1999); ON QC (Pohl & Macaulay 2018a); = infer: MA CT RI NY PA NJ DE MD VA NC SC GA FL AL MS LA TX MI TN & ON QC		MA CT RI NY PA NJ DE MD VA NC SC GA FL AL MS LA TX MI TN & ON QC	NE MA SE MW SW	NE MA SE GS GL SW LM	Zhang 1994	x		1	1	Juglandaceae	Carya	.Carya.		Robinson et al 2002; Neunzig 1986 (Carya illinoensis, Carya sp.)	range reported here limited to USA & Canada, but may extend farther south	Va	Micromoth	Snout Moths, Phycitine Moths	Contiguous USA & Canada	native	x
200185	800166	80a0090	5674	Walnut Shoot Moth	Pyralidae	Phycitinae	Acrobasis demotella Grote, 1881	(Acrobasis)	8-10mm [TL] (Leckie & Beadle 2018); 20-24mm [WS] (Heinrich 1956); 10-13mm [TL] (Beadle & Leckie 2012); 20-24mm [WS] (Forbes 1923); 8-11mm [FW] (Neunzig 1986)	NY (types); ON NH NY PA NC MI IL MO AR TX MS (Neunzig 1986); NC NH NY PA IL MO (Neunzig 1972); ON to FL, MI to TX (Heppner 2007); MI (Nielsen 1998); AL (Grisham 2000); GA - ON to NC to MI to TX (Adams 2013); MA (Mello 2005a); ME NH (Brower 1983); OH (Rings 2001); AR (Lovely & Ettman 2013); VT (Grehan et al 1995b); AL (Van Zandt et al 2014); TN (RL Brown 2003); AL (Grisham 1999b); AL NC TN (MEM 20…		NH MA VT NY PA NJ MD DE VA NC OH MI WV IN IL KY TN AR MO TX MS SC GA FL AL LA & ON QC	NE MA SE MW SW	NE MA SE GS LM UM GL SW	Smith 1899, Heinrich 1956, Zhang 1994	x		1	2	Juglandaceae	Carya Juglans	.Carya..Juglans.		Zhang 1994; Neunzig 1986 (Juglans nigra)	range reported here limited to USA & Canada, but may extend farther south	Va	Micromoth	Snout Moths, Phycitine Moths	Contiguous USA & Canada	native	x
200186	800157	80a0081	5666	X	Pyralidae	Phycitinae	Acrobasis elyi Neunzig, 1970	(Acrobasis)	_very similar to Acrobasis caryae (Neunzig 1986)	CT to FL (Neunzig 1986); AL CT FL NC NY TN (Neunzig 1972); CT to FL (Heppner 2007); GA - CT to FL (Adams 2013); MA (Mello 2005a); = infer: MA CT RI NY PA NJ DE MD VA NC SC GA FL TN		MA CT RI NY PA NJ DE MD VA NC SC GA FL TN	MA SE MW NE	NE MA SE LM	Zhang 1994	x		1	1	Juglandaceae	Carya	.Carya.	bore in the rachises of hickory leaves (Eiseman 2020)	Zhang 1994; Neunzig 1986 (Carya tomentosa, Carya sp.);	range reported here limited to USA & Canada, but may extend farther south	Va	Micromoth	Snout Moths, Phycitine Moths	Contiguous USA	native	x
200187	800159	80a0083	5668	X	Pyralidae	Phycitinae	Acrobasis evanescentella Dyar, 1908	(Acrobasis)	7-9.5mm [FW] (Neunzig 1986)	FL (types); central FL & southeastern GA (Neunzig 1986); FL GA (Neunzig 1972); GA to FL (Heppner 2007); GA FL (Adams 2013); = FL GA		FL GA	SE	SE		x		1	1	Juglandaceae	Carya	.Carya.		Heinrich 1956 (Carya illinoinensis); Neunzig 1986 (Carya illinoinensis, Carya sp.)	range reported here limited to USA & Canada, but may extend farther south	Va	Micromoth	Snout Moths, Phycitine Moths	Contiguous USA	native	x
200188	800165	80a0089	5672	Cordovan Pyralid, Cordovan Acrobasis	Pyralidae	Phycitinae	Acrobasis exsulella (Zeller, 1848)	(Myelois)	8-11mm [TL] (Leckie & Beadle 2018); 13-17mm [WS] [for Acrobasis peplifera] & 14-20mm [WS] [for Acrobasis exsulella] (Heinrich 1956); 6.5-10mm [FW] (Neunzig 1986)	GA? [NC type for Acrobasis septentrionella] (types); southeastern USA, FL MS NC SC few found in MA NY MO OK (Neunzig 1986); NC AR FL GA IL MD TX (Neunzig 1972); MA to FL, MO to TX (Heppner 2007); NH [for Acrobasis septentrionella Dyar] (Brower 1983); northcentral FL (Austin 2010); OK (Royer 2008); GA - MA to FL to MO to OK (Adams 2013); AR (Lovely & Ettman 2013); TN (RL Brown 2003); TX (Knudson &…		NH CT VA FL MS NC SC GA AL NH MA NY MO OK AR TN TX MD LA KY & ON	SE MW SW MA NE	NE MA SE GS LM SW	Heinrich 1956	x	Acrobasis peplifera Dyar 1925 [Hodges #5671]; Acrobasis septentrionella Dyar 1925	1	1	Juglandaceae	Carya	.Carya.		Kimball 1965; Neunzig 1986 (Carya illinoinensis, Carya tomentosa, Carya sp.); Solis 2008c (Carya alba, Carya illinoinensis)	range reported here limited to USA & Canada, but may extend farther south	Va	Micromoth	Snout Moths, Phycitine Moths	Contiguous USA & Canada	native	x
200189	800152	80a0075	5651	Leaf Crumpler	Pyralidae	Phycitinae	Acrobasis indigenella (Zeller, 1848)	(Myelois)	9-12mm [TL] (Leckie & Beadle 2018) & (Beadle & Leckie 2012); 15-20mm [WS] [for Acrobasis indigenella] & 15-16mm [WS] [for Acrobasis grossbecki] (Heinrich 1956); 17-22mm [WS] (Forbes 1923); 7.5-10.5mm [FW] (Neunzig 1986)	Carolina [FL type for Mineola grossbecki Barnes & McDunnough] (types); southern CA & east of Rocky Mountains including Canada, FL NY MO IL (Neunzig 1986); CT FL GA NC ME NH VT MA NY NJ PA VA IL MO KS NE MS AR TX CA ON QC (Neunzig 1972); MI (Scholtens 1996); ON to FL, MN to TX (Heppner 2007); ME NH VT MA CT NY NJ PA VA NC GA IL MO NE KS MS AR TX CA ON QC (Heinrich 1956); TX (Blanchard et al 1985);…	[not_native] WA CA	ME NH VT MA CT RI NY PA NJ DE MD VA NC SC GA FL AL MS LA WV KY TN OH IN IL MI WI MN IA MO AR ND SD NE KS OK TX CO CA & AB MB ON QC NB NS PE	MA NE SE MW RM PW SW	NE MA SE GS LM UM GL PS SW RM PW	Smith 1899, Baker 1972, Zhang 1994	x	Mineola indigenella (Zeller); Phycis indigenella (Zeller); Phycita (Acrobasis) nebulella Riley 1872; Mineola grossbecki Barnes & McDunnough 1917; Phycita nebulella Riley 1872; Phycita nebulo Walsh 1860; Myelois zelatella Hulst 1887	7	15	Fagaceae Hamamelidaceae Juglandaceae Malvaceae[Tiliaceae] Rosaceae Salicaceae Ulmaceae	Betula Cotoneaster Crataegus Cydonia Eriobotrya Hamamelis Malus Quercus Prunus Pyracantha Pyrus Rosa Salix Tilia Ulmus	.Betula..Cotoneaster..Crataegus..Cydonia..Eriobotrya..Hamamelis..Malus..Quercus..Prunus..Pyracantha..Pyrus..Rosa..Salix..Tilia..Ulmus.		Kimball 1965; Robinson et al 2002; Heinrich 1926; Raizenne 1952 [for Meropters nebulella] (Betula sp., Malus sp., Quercus sp., Salix sp., Tilia sp., Ulmus sp.); Neunzig 1986 (Cotoneaster sp., Crataegus sp., Cydonia oblonga, Eriobotrya japonica, Malus pumila, Prunus sp., Pyracantha sp.); Heppner 2007; Shropshire 2010 (per. obs. on Hamamelis)	range reported here limited to USA & Canada, but may extend farther south	Va	Micromoth	Snout Moths, Phycitine Moths	Contiguous USA & Canada	native [not native in CA]	x
200190	800179	80a0102	5676	X	Pyralidae	Phycitinae	Acrobasis irrubriella Ely, 1908	(Acrobasis)	19-21mm [WS] (Heinrich 1956); 19mm [WS] (Forbes 1923)	CT (types); CT IN MI QC NS (Neunzig 1986); MI (Nielsen 1998); ME (Brower 1983); CT (Britton 1920); QC NS unconfirmed records from ON (Pohl & Macaulay 2018a); = infer: ME NH VT MA CT MI IN & QC NS		ME NH VT MA CT MI IN & QC NS	MW NE MA	NE MA UM GL	Heinrich 1956	x		1	1	Juglandaceae	Carya	.Carya.		Heinrich 1956 (Carya sp.); Neunzig 1986 (immature stages & biology unknown);	range reported here limited to USA & Canada, but may extend farther south	Va	Micromoth	Snout Moths, Phycitine Moths	Contiguous USA & Canada	native	x
200191	800170	80a0094	5661	Pecan Leaf Casebearer	Pyralidae	Phycitinae	Acrobasis juglandis (LeBaron, 1872)	(Phycita)	14-17mm [WS] (Heinrich 1956); 9-10mm [TL] (Beadle & Leckie 2012); 12.5-19mm [WS] (Ree & Knutson 1997); 7.5-8.5mm [FW] (Neunzig 1986)	ON & eastern 2/3 of USA Including VT to FL & west to NA NM (Neunzig 1986); AL FL GA LA MS NY NC SC VT IL MO TX DC LA VA ON (Neunzig 1972); MI (Scholtens 1996); ON to FL, ND to NM (Heppner 2007); VT (Grehan et al 1995b); ME NH (Brower 1983); GA - eastern two thirds of USA (Adams 2013); CT (Britton 1920); NH (Shaw 1905); TX (Knudson & Bordelon 1999); ON QC with unconfirmed records from NS (Pohl & M…		VT NH MA CT RI NY PA NJ DE MD VA NC SC GA FL AL MS LA WV KY TN OH IN IL MI WI MN IA MO AR ND SD NE KS OK TX NM CO & ON QC	NE MA SE MW RM SW	NE MA SE GS LM UM GL PS SW RM	Smith 1899, Baker 1972, Zhang 1994	x		1	2	Juglandaceae	Carya Juglans	.Carya..Juglans.	flowers, buds & leaves (Robinson et al 2002)	Heinrich 1956 (Carya illinoinensis, Carya sp., Juglans cinerea, Juglans nigra, Juglans sp.); Robinson et al 2002 (Carya cordiformis, Carya sp., Juglans microcarpa, Juglans nigra, Juglans sp.); Raizenne 1952 (Carya sp., Juglans cinerea, Juglans sp.); Ree & Knutson 1997 (Carya illinoinensis); Neunzig 1986 (Carya illinoinensis, Juglans cinerea, Juglans microcarpa, Juglans nigra);	range reported here limited to USA & Canada, but may extend farther south	Va	Micromoth	Snout Moths, Phycitine Moths	Contiguous USA & Canada	native	x
200192	800161	80a0085	5667.1	X	Pyralidae	Phycitinae	Acrobasis juglanivorella Neunzig, 1986	(Acrobasis)	7-9mm [FW] (Neunzig 1986)	WI (types); WI (Neunzig 1986); = WI		WI	MW	GL		x		1	1	Juglandaceae	Juglans	.Juglans.		Neunzig 1986 (Juglans nigra)	range reported here limited to USA & Canada, but may extend farther south	Va	Micromoth	Snout Moths, Phycitine Moths	Contiguous USA	native	x
200193	800184	80a0107	5662.1	X	Pyralidae	Phycitinae	Acrobasis kylesi Neunzig, 1986	(Acrobasis)	7.5-8.5mm [FW] (Neunzig 1986)	LA (types); LA (Neunzig 1986); TX (Knudson & Bordelon 1999); = LA TX		LA TX	SE SW	GS SW		x		1	1	Betulaceae	Ostrya	.Ostrya.		Neunzig 1986 (Ostrya virginiana)	range reported here limited to USA & Canada, but may extend farther south	Va	Micromoth	Snout Moths, Phycitine Moths	Contiguous USA	native	x
200194	800168	80a0092	5675	X	Pyralidae	Phycitinae	Acrobasis latifasciella Dyar, 1908	(Acrobasis)	18-21mm [WS] (Heinrich 1956); 19mm [WS] (Forbes 1923)	PA (types); Northeastern & northcentral USA including MI & PA (Neunzig 1986); MI (Nielsen 1998); NH (Brower 1983); CT (Britton 1920); IN (Zhang 1994); IL MD NY PA WI (Solis 2008c); = infer: ME NH VT MA CT RI NY MD PA NJ OH MI WI MN IL IN IA		ME NH VT MA CT RI NY MD PA NJ OH MI WI MN IL IN IA	MW NE MA	NE MA UM GL	Heinrich 1956	x		1	2	Juglandaceae	Carya Juglans	.Carya..Juglans.		Heinrich 1956 (Carya illinoinensis, Carya sp.); Neunzig 1986 (Carya sp., Juglans nigra); Solis 2008c (Carya illinoinensis, Juglans nigra)	range reported here limited to USA & Canada, but may extend farther south	Va	Micromoth	Snout Moths, Phycitine Moths	Contiguous USA	native	x
200195	800177	80a0078	5657	X	Pyralidae	Phycitinae	Acrobasis minimella Ragonot, 1889	(Acrobasis)	13-16mm [WS] (Heinrich 1956); 13-16mm [WS] (Forbes 1923); 6.5-8mm [FW] (Neunzig 1986)	TX (types); NC FL TX MS LA VA DC NJ (Neunzig 1972); Cape Cod MA south to FL west in Gulf sates to eastern TX morth to AR TN & MO, including NJ DC NC (Neunzig 1986); AR (Lovely & Ettman 2013); GA - MA to FL to MO to TX (Adams 2013); northcentral FL (Austin 2010); SC - state record (Scholtens 2012a); ON (Pohl & Macaulay 2018a); TX (Knudson & Bordelon 1999); = infer: MA CT RI NY PA NJ DE MD VA NC SC…		MA CT RI NY PA NJ DE MD VA NC SC GA FL AL MS LA TN AR MO TX & ON	MA NE SE MW SW	NE MA SE GS LM SW		x	Acrobasis nigrosignella Hulst 1890	1	1	Fagaceae	Quercus	.Quercus.		Neunzig 1986 (Quercus alba, Quercus falcata, Quercus laevis, Quercus marilandica, Quercus rubra); Heinrich 1956 (Quercus sp.)	range reported here limited to USA & Canada, but may extend farther south	Va	Micromoth	Snout Moths, Phycitine Moths	Contiguous USA & Canada	native	x
200196	800186	80a0109	5677	X	Pyralidae	Phycitinae	Acrobasis normella Dyar, 1908	(Acrobasis)	17-19mm [WS] [for Acrobasis normella] & 15-18mm [WS] [for Acrobasis secundell] (Heinrich 1956); 19mm [WS] [for Acrobasis normella] & 12mm [WS] [for Acrobasis malipennella] (Forbes 1923); similar to Acrobasis ostryella (Neunzig 1986)	CT (types); ON MA CT NC IA WI IL MO (Neunzig 1986); eastern USA & southeastern Canada including MA CT NC [for Acrobasis secundella Ely] (Neunzig 1972); CT [for Acrobasis secundella] (Britton 1920); MA (Mello 2005a); CT (Britton 1920); VT (Grehan et al 1995b); CT [for Acrobasis malipennella Dyar] (Britton 1920); ON QC (Pohl & Macaulay 2018a); = infer: VT MA CT NC IA WI IL MO NY & ON QC		VT MA CT NC IA WI IL MO NY & ON QC	SE MW MA NE	NE MA SE LM UM GL	Heinrich 1956	x	Acrobasis malipennella Dyar 1908 [Hodges #5678]; Acrobasis secundella Ely 1913 [Hodges #5681]	2	2	Betulaceae Juglandaceae	Corylus Carya	.Corylus..Carya.		Neunzig 1986 (Corylus americana, Corylus cornuta); Heinrich 1956 (Carya sp.); Robinson et al 2002 (Carya sp.)	range reported here limited to USA & Canada, but may extend farther south	Va	Micromoth	Snout Moths, Phycitine Moths	Contiguous USA & Canada	native	x
200197	800160	80a0084	5667	Pecan Nut Casebearer	Pyralidae	Phycitinae	Acrobasis nuxvorella Neunzig, 1970	(Acrobasis)	8.5 mm [TL] (Ree & Knutson 1997); 7-8.5mm [FW] (Neunzig 1986)	NC (types); most of range of pecans, NM TX OK LA MS AL MO IL FL GA NC SC (Neunzig 1986); FL NC TX MS GA LA AL OK NC IL (Neunzig 1972); NC to FL, OK to NM (Heppner 2007); GA - NC to FL to MO to NM (Adams 2013); SC - state record (Scholtens 2012a); TX (Knudson & Bordelon 1999); = infer: NM TX OK LA MS AL MO IL FL GA NC SC		NM TX OK LA MS AL MO IL FL GA NC SC	SE MW SW	SE GS LM UM SW	Neunzig 1972, Zhang 1994	x		1	1	Juglandaceae	Carya	.Carya.	developing nuts (Ree & Knutson 1997)	Neunzig 1986 (Carya illinoinensis); Ree & Knutson 1997 (Carya illinoinensis)	range reported here limited to USA & Canada, but may extend farther south	Va	Micromoth	Snout Moths, Phycitine Moths	Contiguous USA	native	x
200198	800185	80a0108	5680	X	Pyralidae	Phycitinae	Acrobasis ostryella Ely, 1913	(Acrobasis)	15-18mm [WS] (Heinrich 1956); 8-9.5mm [FW] (Neunzig 1986)	CT (types); ON MA CT NC FL MO AR (Neunzig 1986); Eastern Canada, throughout eastern USA (Neunzig 1972); CT NC throughout eastern US & southern Canada (Neunzig 1972); MI (Scholtens 1996); ON to FL, AR to TX (Heppner 2007); AR (Lovely & Ettman 2013); CT (Britton 1920); GA - ON to FL to MO (Adams 2013); AL (Van Zandt et al 2014); AL (MEM 2006); TX (Knudson & Bordelon 1999); ON QC MB (Pohl & Macaulay…		CT NY PA NJ MD VA NC SC GA MO AR MI FL AL MS LA & ON QC MB	SE MW MA	MA SE GS LM GL	Heinrich 1956	x		1	2	Betulaceae	Carpinus Ostrya	.Carpinus..Ostrya.		Heinrich 1956 (Carpinus sp., Ostrya virginiana); Raizenne 1952 (single record from Ulmus sp.); Neunzig 1986 (Ostrya virginiana); Seifert et al 2021 (Ostrya virginiana); [exclude Ulmus pending confirmation]	range reported here limited to USA & Canada, but may extend farther south	Va	Micromoth	Snout Moths, Phycitine Moths	Contiguous USA & Canada	native	x
200199	800190	80a0113	5703	X	Pyralidae	Phycitinae	Acrobasis pallicornella (Ragonot, 1887)	(Rhodophaea)	15-19mm [WS] (Heinrich 1956); 7-9.5mm [FW] (Neunzig 1986)	TX (types); TX [for Trachycera pallicornella Ragonot] (Neunzig 1986); TX [for Trachycera pallicornella Ragonot] (Bordelon 2009); AZ [for Trachycera pallicornella] (Walsh 2011); TX (Knudson & Bordelon 1999); = TX AZ		TX AZ	SW	SW		x	Trachycera pallicornella (Ragonot)					NULL			range reported here limited to USA & Canada, but may extend farther south	NULL	Micromoth	Snout Moths, Phycitine Moths	Contiguous USA	native	x
200200	800169	80a0093	5659	Pecan Leaf Casebearer Moth, Mantled Acrobasis	Pyralidae	Phycitinae	Acrobasis palliolella Ragonot, 1887	(Acrobasis)	14-18mm [WS] [for Acrobasis feltella] (Heinrich 1956); 8-10mm [TL] (Beadle & Leckie 2012); 20mm [WS] (Forbes 1923); 7-8mm [FW] (Neunzig 1986)	North America? [NY type for Acrobasis feltella] (types); MI (Nielsen 1998); ON NY CT PA TN NC MI IL WI MO (Neunzig 1986); CT NY IL ON [for Acrobasis feltella Dyar] (Neunzig 1972); AR (Lovely & Ettman 2013); CT (Britton 1920); VT (Grehan et al 1995b); MA (Mello 2005a); CT [for Acrobasis feltella Dyar] (Britton 1920); AL (Grisham 1999b); IA (Lewis et al 2005); IA (Schmitt & Larsen 2021); ON QC (Poh…		MA VT NY CT PA TN NC MI IL WI MO OH IN WV KY AL IA & ON QC	MW SE MW NE MA	NE MA SE GS LM UM GL	Heinrich 1956, Zhang 1994	x	Acrobasis albocapitella Hulst 1888; Acrobasis feltella Dyar 1910 [Hodges #5658]	1	1	Juglandaceae	Carya	.Carya.		Neunzig 1986 (Carya carolinae-septentrionalis, Carya ovata, Carya sp.); Robinson et al 2002 (Carya illinoinensis, Carya sp.); Seifert et al 2021 (Carya glabra)	range reported here limited to USA & Canada, but may extend farther south	Va	Micromoth	Snout Moths, Phycitine Moths	Contiguous USA & Canada	native	x
200201	800178	80a0101	5690	Alder Tubemaker Moth	Pyralidae	Phycitinae	Acrobasis rubrifasciella Packard, 1874	(Acrobasis)	19-20mm [WS] [for Acrobasis dyarella] (Heinrich 1956); 21-24mm [WS] (Forbes 1923); 18mm [WS] [for Acrobasis dyarella] (Ely 1910); 7.5-11mm [FW] (Neunzig 1986)	ME [ON type for Acrobasis alnella] [CT type for Acrobasis dyarella] (types); NS to MB, ME to FL west to MN & TX (Neunzig 1986); NS to FL, MB to TX (Heppner 2007); CT MA NY NC VT ME NH MN FL WI ON QC (Neunzig 1972); MI (Scholtens 1996); GA - NS to FL to MB to TX (Adams 2013); NS (Ferguson 1975); ME (Schaffner 1959); ME (Brower 1983); CT (Britton 1920); NH (Shaw 1905); CT [for Acrobasis dyarella El…		ME NH VT MA CT RI NY PA NJ DE MD VA NC SC GA FL AL MS LA WV KY TN OH IN IL MI WI MN IA MO AR ND SD NE KS OK TX & BC MB ON QC NB NS	MA NE SE MW SW	NE MA SE GS LM UM GL PS SW	Smith 1899, Baker 1972	x	Acrobasis alnella McDunnough 1922; Acrobasis dyarella Ely 1910 [Hodges #5679]	1	2	Betulaceae	Alnus Betula	.Alnus..Betula.		Robinson et al 2002; Forbes 1923; Raizenne 1952 (Alnus sp.); Neunzig 1986 (Alnus sp., Alnus serrulata, Alnus rugosa, Comptonia peregrina records refer to another species); [exclude Comptonia peregrina, Myrica sp. per (Neunzig 1986)]	range reported here limited to USA & Canada, but may extend farther south	Va	Micromoth	Snout Moths, Phycitine Moths	Contiguous USA & Canada	native	x
200202	800163	80a0087	5669	Hickory Bud-and-Shoot Borer	Pyralidae	Phycitinae	Acrobasis stigmella Dyar, 1908	(Acrobasis)	17-21mm [WS] (Heinrich 1956); 18mm [WS] (Forbes 1923); 8-10.5mm [FW] (Neunzig 1986)	CT (types); MI (Nielsen 1998); ON NY CT NJ VA MD MI IL MO TN AR NC SC GA FL TX (Neunzig 1986); ON to FL, IL to TX (Heppner 2007); NC SC NJ CT DC VA IL FL (Neunzig 1972); TX (Blanchard 1970); NH (Brower 1983); CT (Britton 1920); OH (Rings 2001); GA - ON to FL to MI to TX (Adams 2013); NC (Backstrom & Lynch 2011); AL (Van Zandt et al 2014); AL (MEM 2006); TX (Knudson & Bordelon 1999); IA (Schmitt &…		NH MA CT RI NY PA NJ DE MD VA NC SC GA FL AL MS LA WV KY TN OH IN IL IA MI MO AR TX OK & ON QC	SW MA MW SE NE	NE MA SE GS LM UM GL SW	Heinrich 1956	x		1	2	Juglandaceae	Carya Juglans	.Carya..Juglans.		Neunzig 1986 (Carya glabra, Carya pallida, Carya tomentosa, Carya sp., Juglans regia); Solis 2008c (Carya alba, Carya glabra, Carya ovata, Carya pallida, Juglans regia);	range reported here limited to USA & Canada, but may extend farther south	Va	Micromoth	Snout Moths, Phycitine Moths	Contiguous USA & Canada	native	x
200203	800188	80a0111	5702	Tricolored Acrobasis, Hawthorn Knot-horn	Pyralidae	Phycitinae	Acrobasis suavella (Zincken, 1818)	(Phycis)	16-20mm [WS] [for Rhodopaea supposita] (Heinrich 1956); 8.5-10mm [FW] (Opler 1977); 7-11mm [FW] (Neunzig 1986)	<EXOTIC>. BC Vancouver, Europe [for Trachycera suavella Zincken] (Neunzig 1986); [for Trachycera suavella Zincken] British (Emmet 1998); exotic in BC from Old World Tropics (Lafontaine & Troubridge 1998); Introduced (Pohl et al 2016); introduced [in Canada] - BC (Pohl & Macaulay 2018a); = & BC		& BC	.o.nly C.anada	.o.nly C.anada		x	Trachycera suavella (Zincken); Mineola supposita Heinrich 1940; Phycita porphyrea Stephens 1834 [unconfirmed synonym]	1	3	Rosaceae	Cotoneaster Prunus Crataegus	.Cotoneaster..Prunus..Crataegus.	[for Trachycera suavella Zincken]	Neunzig 1986 [for Trachycera suavella] (Cotoneaster sp., Crataegus oxycantha, Crataegus monogyna, Prunus spinosa)	EXOTIC	Va	Micromoth -exotic	Snout Moths, Phycitine Moths	Canada	EXOTIC	x
200204	800183	80a0106	5662	Ironwood Tubemaker	Pyralidae	Phycitinae	Acrobasis sylviella Ely, 1908	(Acrobasis)	19-21mm [WS] (Heinrich 1956); 8-9.5mm [FW] (Neunzig 1986)	CT (types); known only from QC ON MA CT PA (Neunzig 1986); CT MA ON (Neunzig 1972); MI (Scholtens 1996); ME (Brower 1983); CT (Britton 1920); ON QC (Pohl & Macaulay 2018a); = infer: MA CT PA MI ME & ON QC		MA CT PA MI ME & ON QC	NE MA MW	NE MA GL	Heinrich 1956, Zhang 1994	x		1	2	Betulaceae	Corylus Ostrya	.Corylus..Ostrya.		Heinrich 1956 (Ostrya sp.); Neunzig 1986 (Corylus sp., Ostrya virginiana); Raizenne 1952 (Ostrya sp.)	range reported here limited to USA & Canada, but may extend farther south	Va	Micromoth	Snout Moths, Phycitine Moths	Contiguous USA & Canada	native	x
200205	800158	80a0082	5666.1	X	Pyralidae	Phycitinae	Acrobasis texana Neunzig, 1986	(Acrobasis)	7-9mm [FW] (Neunzig 1986)	TX (types); TX (Neunzig 1986); TX (Knudson & Bordelon 1999); = TX		TX	SW	SW		x						NULL			range reported here limited to USA & Canada, but may extend farther south	NULL	Micromoth	Snout Moths, Phycitine Moths	Contiguous USA	native	x
200206	800153	80a0076	5655	Destructive Pruneworm Moth, Thorn Leaf Crunpler	Pyralidae	Phycitinae	Acrobasis tricolorella Grote, 1878	(Acrobasis)	18-22mm [WS] (Heinrich 1956); 9-12mm [TL] (Beadle & Leckie 2012); 8-11mm [FW] (Powell & Opler 2009); 8-11mm [FW] (Neunzig 1986)	ME [CO type for Mineola scitulella] (types); transcontinental through northern USA & southern Canada south through Rocky Mountains to AZ, NM & CA (Neunzig 1986) & (Powell & Opler 2009); MI (Scholtens 1996); ON (Raizenne 1952); VT (Grehan et al 1995b); AK (Ferris et al 2012); CA (O'Neil & Johnson 2008); CA (Crabtree & Leuschner 2000); CA (Powell 2012); CA (Powell 2005b) ; CA (Powell 2004); ME (Bro…		NM AZ ID MT WY UT CO OR WA CA NV ME NH VT NY MI WI MN MT ID AK & BC AB SK MB ON QC NF[NL] NB NS	MA NE RM PW SW MW AK	NE MA GL SW RM PW AK	Forbes 1923, Zhang 1994, Heinrich 1956	x	Mineola tricolorella (Grote); Mineola scitulella Hulst 1900	4	9	Betulaceae Oleaceae Rosaceae Venturiaceae[Fungi] Fungi	Amelanchier Betula Fraxinus Heteromeles[=Photinia] Malus Prunus Rosa Sorbus Dibotryon[Fungi]	.Fungi..Amelanchier..Betula..Fraxinus..Heteromeles..Malus..Prunus..Rosa..Sorbus..Dibotryon.	fruits, buds, leaves (Robinson et al 2002); galls (Zhang 1994); leaf-rolling (Klem & Zaspel 2019)	Robinson et al 2002; Neunzig 1986 (Amelanchier sp., Heteromeles arbutifolia , Malus pumila, Prunus armeniaca , Prunus sp., Rosa sp., Sorbus americana, Dibotryon morbosum[fungus gall], Ascomycetes sp.[fungus gall]); Raizenne 1952 [for Mineola tricolorella] (single records from Fraxinus sp.); Powell & Opler 2009 (Dibotryon[Fungi], Heteromeles sp., Sorbus sp.); JC Miller & Hammond 2003 (Amelanchier …	range reported here limited to USA & Canada, but may extend farther south	Va Fu	Micromoth	Snout Moths, Phycitine Moths	Contiguous USA, Canada & AK	native	x
200207	800172	80a0096	5693	X	Pyralidae	Phycitinae	Acrobasis tumidulella (Ragonot, 1887)	(Cateremna)	18-21mm [WS] [for Acrobasis kearfottella] (Heinrich 1956); 8.5-10mm [FW] [for Acrobasis kearfottella] (Neunzig 1986)	OH (types); OH [type for Acrobasis kearfottella] (Dyar 1905a); MI (Nielsen 1998); QC to FL to IL,TX,MO,AR (Neunzig 1986); CT NC MA OH PA IL FL ON [for Acrobasis kearfottella] (Neunzig 1972); TX [for Acrobasis kearfottella] (Blanchard 1970); QC to FL, IL to TX [for Acrobasis kearfottella Dyar] (Heppner 2007); GA - QC to FL to MO to TX [for Acrobasis kearfottella] (Adams 2013); MN [for Acrobasis ke…		ME NH VT MA CT RI NY PA NJ DE MD VA NC SC GA FL OH IL IN WV KY TN MO AR TX MI WI MN & ON QC	MW NE MA SE SW	NE MA SE LM UM GL SW	Heinrich 1956	x	Acrobasis kearfottella Dyar 1905 [Hodges #5663]	1	2	Juglandaceae	Carya Juglans	.Carya..Juglans.	leaves (Robinson et al 2002)	Robinson et al 2002 [for Acrobasis kearfottella] (Carya cordiformis, Carya ovata, Carya sp., Juglans cinerea); Heinrich 1956 [for Acrobasis kearfottella] (Carya sp.); Neunzig 1986 [for Acrobasis kearfottella] (Carya cordiformis, Carya glabra, Carya ovata, Carya tomentosa[=Carya alba], Carya sp.); Nystrom & Ochoa 2006 [for Acrobasis kearfottella] (Carya sp., Juglans cinerea)	range reported here limited to USA & Canada, but may extend farther south	Va	Micromoth	Snout Moths, Phycitine Moths	Contiguous USA & Canada	native	x
200208	800150	80a0073	5653	Cranberry Fruitworm	Pyralidae	Phycitinae	Acrobasis vaccinii Riley, 1884	(Acrobasis)	9-12mm [TL] (Leckie & Beadle 2018) & (Beadle & Leckie 2012); 14-18mm [WS] (Heinrich 1956); 16mm [WS] (Forbes 1923); 17mm [WS] (Averill & Sylvia 1998); 8-9.5mm [FW] (Neunzig 1986)	MA (types); NS to FL west to WI & TX [for Acrobasis kearfottella Dyar, 1905] (Neunzig 1986); MA NC CT NJ WI MI GA MS "Washington" ME RI NY TX FL QC PEI NS (Neunzig 1972); MI (Scholtens 1996); NS to FL, WI to TX (Heppner 2007); MA NJ WI MI GA MS WA (Heinrich 1956); VT (Grehan et al 1995b); NS to FL to WI to TX (Adams 2013); northcentral FL (Austin 2010); OK (Royer 2008); AR (Lovely & Ettman 2013);…		ME NH VT MA CT RI NY PA NJ DE MD VA NC SC GA FL AL MS LA WV KY TN OH IN IL MI WI MO AR TX OK WA & BC ON QC NF[NL] NB NS PE	MA NE MW SE SW PW	NE MA SE GS LM UM GL SW PW	Darlington 1952, Smith 1899, Zhang 1994	x	Mineola vaccinii (Riley)	2	4	Ericaceae Rosaceae	Gaylussacia Prunus Pyrus Vaccinium	.Gaylussacia..Prunus..Pyrus..Vaccinium.	cranberry fruit (Averill & Sylvia 1998)	Neunzig 1986; Medina et al 2014; Averill & Sylvia 1998 (Gaylussacia sp., Vaccinium sp.); Solis 2008c (Vaccinium corymbosum, Vaccinium macrocarpon, Vaccinium oxycoccos, Vaccinium stamineum, Vaccinium vitis-idaea)	range reported here limited to USA & Canada, but may extend farther south	Va	Micromoth	Snout Moths, Phycitine Moths	Contiguous USA & Canada	native	x
200209	330215	33a0404	689	X	Gracillariidae	Acrocercopinae	Acrocercops albinatella (Chambers, 1872)	(Gracilaria)	9mm [WS] (Forbes 1923)	KY (types); NY to MD OH & MO (Forbes 1923); NY to FL & IL to TX (Heppner 2007); NY to FL to TX (Adams 2013); ME (Brower 1984); NY to MD OH & MO [for Acrocercops albinotella] (Forbes 1923); KY MD NY (Ely 1917); PA (Engel 1908-1909); MI (Ferge 2014); TX (Knudson & Bordelon 1999); ON QC (Pohl & Landry 2018c); = infer: ME NY PA NJ DE MD VA NC SC GA FL TN KY WV OH MO TX MI & ON QC		ME NY PA NJ DE MD VA NC SC GA FL TN KY WV OH MO TX MI & ON QC	NE MA MW SW SE	NE MA SE UM LM GL SW		x	Acrocercops albinotella Meyrick 1912; Acrocercops albanotella (Chambers) [misspelling];	1	1	Fagaceae	Quercus	.Quercus.	leafminers (Eiseman 2020)	Robinson et al 2002 (Quercus alba, Quercus rubra, Quercus stellata, Quercus sp.); Nystrom & Ochoa 2006 (Quercus rubra)	range reported here limited to USA & Canada, but may extend farther south	Va	Micromoth	Leaf Blotch Miner Moths, Graceful Leafminer Moths	Contiguous USA & Canada	native	x
200210	330216	33a0407	690	X	Gracillariidae	Acrocercopinae	Acrocercops arbutella Braun, 1925	(Acrocercops)	4.5-5mm [FW] [for Acrocercops arbutusella] (Powell & Opler 2009)	Santa Rita Mountains AZ (types); Huachuca Mountains AZ [for Acrocercops arbutusella …or does this belong in Phyllonorycter arbutusella] (Powell & Opler 2009); = AZ		AZ	SW	SW		x		1	1	Ericaceae	Arbutus	.Arbutus.	leafminers (Eiseman 2020)	Robinson et al 2002	range reported here limited to USA & Canada, but may extend farther south	Va	Micromoth	Leaf Blotch Miner Moths, Graceful Leafminer Moths	Contiguous USA	native	x
200211	330218	33a0408	692	X	Gracillariidae	Acrocercopinae	Acrocercops astericola (Frey & Boll, 1873)	(Gracilaria)	9mm [WS] (Forbes 1923)	MA to western PA, including NY (Forbes 1923); NS (Ferguson 1975); VT (Grehan et al 1995b); IL (Harrison & Berenbaum 2013c); IL (Harrison 2011); ME (Brower 1984); MI (Nielsen 1998); MA PA (Ely 1917); AB (Pohl et al 2010); KY (Covell 1999); OK (Royer 2009); SC (Scholtens 2012a); WI (Ferge 2013); southern OR (Braun 1921a); AL MS TN (MEM 2006); YT BC AB SK MB ON QC NB NS with erroneous records in PE …		ME VT MA NY PA MI KY IL OK SC WI OR AL MS TN & YT BC AB SK MB ON QC NB NS	NE MA SE MW SW PW	NE MA SE UM LM GL SW PW GS		x	[likely incorrectly included in this genus (Eiseman 2020)]	1	2	Asteraceae	Aster[unresolved] Inula Symphyotrichum[=Aster]	.[unassignedAster]..Inula..Symphyotrichum.	varioys asters (Eiseman 2020); all but one Gracillariidae are miners (Eiseman 2020)	Robinson et al 2002	range reported here limited to USA & Canada, but may extend farther south	Va	Micromoth	Leaf Blotch Miner Moths, Graceful Leafminer Moths	Contiguous USA & Canada	native	x
200212	330219	33a0409	693	Marbleseed Leafminer	Gracillariidae	Acrocercopinae	Acrocercops pnosmodiella (Busck, 1902)	(Gracilaria)	9mm [WS] [for Gracilaria onosmodiella] (Forbes 1923)	DC to CA [for Graciaria onosmodiella] (Forbes 1923); CO (Dyar 1902b); CO [for Graciaria onosmodiella] (Ely 1917); BC MB ON QC (Pohl & Landry 2018c); [exclude DC]; = CA CO & BC MB ON QC		CA CO & BC MB ON QC	RM PW	RM PW		x	Gracilaria onosmodiella Cockerell 1905	1	1	Boraginaceae	Lithospermum[=Onosmodium]	.Lithospermum.	leafminers (Eiseman 2020)	Robinson et al 2002	range reported here limited to USA & Canada, but may extend farther south	Va	Micromoth	Leaf Blotch Miner Moths, Graceful Leafminer Moths	Contiguous USA & Canada	native	x
200213	330220	33a0120	694	X	Gracillariidae	Ornixolinae	Acrocercops quinquistrigella (Chambers, 1875)	(Gracilaria)	5mm [WS] (Forbes 1923)	TX (types); KY to FL & AR to TX (Heppner 2007); KY to FL to TX (Adams 2013); KY TX (Forbes 1923); KY TX (Ely 1917); TX (Knudson & Bordelon 1999); = infer: NC SC GA FL AL MS LA TN KY AR TX		NC SC GA FL AL MS LA TN KY AR TX	SE SW MW	SE GS LM SW		x	Acrocercops quinquestrigella (Chambers) [misspelling]; [misplaced in this genus]	2	1	Euphorbiaceae Malvaceae	Sida	.Sida.	leafminers (Eiseman 2020)	Kimball 1965; Eiseman 2020 (Euphorbiaceae & Malvaceae)	range reported here limited to USA & Canada, but may extend farther south	Va	Micromoth	Leaf Blotch Miner Moths, Graceful Leafminer Moths	Contiguous USA	native	x
200214	330221	33a0405	695	X	Gracillariidae	Acrocercopinae	Acrocercops rhombiferellum (Frey & Boll, 1876)	(Coriscium)		TX (types); TX (Ely 1917); = TX		TX	SW	SW		x	Acrocercops rhombiderella (Frey & Boll )					NULL			range reported here limited to USA & Canada, but may extend farther south	NULL	Micromoth	Leaf Blotch Miner Moths, Graceful Leafminer Moths	Contiguous USA	native	x
200215	360137	36a0233	2490.3	Leek Moth, Onion Leafminer	Acrolepiidae	[Acrolepiinae]	Acrolepiopsis assectella (Zeller, 1839)	(Roeslerstammia)		<EXOTIC>. Native of Europe, Arrived in Canada 1993, southeastern ON & southwestern QC (J-F Landry 2007); introduced (Pohl et al 2016); introduced [in Canada] - ON QC NB NS PE (J-F Landry & Pohl 2018g); introduced (Eiseman 2020); = & ON QC NB NS PE		& ON QC NB NS PE	.o.nly C.anada	.o.nly C.anada		x		1	1	Alliaceae[Liliaceae]	Allium	.Allium.	leaf-mining (Klem & Zaspel 2019)	J-F Landry 2007; Eiseman 2020 (Allium sp.)	EXOTIC	Va	Micromoth -exotic	False Diamondback Moths	Canada	EXOTIC	x
200216	360136	36a0232	2490.2	X	Acrolepiidae	[Acrolepiinae]	Acrolepiopsis californica Gaedike, 1984	(Acrolophus)	12-14mm [WS] [for Acrolepiopsis liliivora] (Pohl et al 2005); 4.5-7.5mm [FW] (Powell & Opler 2009); 15-16 [for Acrolepiopsis liliivora] (Gaedike 2008)	CA (types); CA (Gaedike 1984); western CA from Monterey County north, OR AB (J-F Landry 2007); CA (Gaedike 1984); CA [for Acrolepiopsis liliivora] & CA [for Acrolepiopsis californica Gaedike] (Powell & Hsu 2004); AB CA OR [for Acrolepiopsis liliivora] (Pohl et al 2005); OR to coastal Monterey County CA (Powell & Opler 2009); AB SK (J-F Landry & Pohl 2018g); AB (Pohl et al 2010); Cascade Range WA …		WA CA OR & AB SK	PW	PW		x	Acrolepiopsis liliivora Gaedike 1994	2	2	Liliaceae Colchicaceae	Lilium Prosartes[=Disporum]	.Lilium..Prosartes.		Gaedike 1994 (Prosartes hookeri[=Disporum hookeri], ); J-F Landry 2007; Powell & Opler 2009 (Prosartes hookeri[=Disporum hookeri], Lilium pardalinum)	range reported here limited to USA & Canada, but may extend farther south	Va	Micromoth	False Diamondback Moths	Contiguous USA & Canada	native	x
200217	360135	36a0231	2490.1	X	Acrolepiidae	[Acrolepiinae]	Acrolepiopsis heppneri Gaedike, 1984	(Acrolophus)		IL CT (types); NH CT NC (Gaedike 1984); CT & NH south to TN AL & MS west to IL (J-F Landry 2007); MS TN AL (MEM 2006); = infer: NH MA CT RI NY PA NJ DE MD VA NC AL MS WV KY TN OH IN IL		NH MA CT RI NY PA NJ DE MD VA NC AL MS WV KY TN OH IN IL	NE MA SE MW	NE MA SE GS LM UM		x		1	1	Smilacaceae	Smilax	.Smilax.		J-F Landry 2007	range reported here limited to USA & Canada, but may extend farther south	Va	Micromoth	False Diamondback Moths	Contiguous USA	native	x
200218	360134	36a0230	2490	Carrionflower Moth	Acrolepiidae	[Acrolepiinae]	Acrolepiopsis incertella (Chambers, 1872)	(Heribeia)	5-6mm [TL] (Leckie & Beadle 2018); 6mm [TL] (Beadle & Leckie 2012)	KY (types); CA (Powell & Hsu 2004); NH to FL to TX (Adams 2013); CT [for Acrolepia incertella Chambers] (Britton 1920); NH [for Acrolepia incertella Chambers] (Brower 1984); eastern half of North America from southern ON to FL & MS, west to IL & MI, including MA OH PA NC SC (J-F Landry 2007); NH to KY (Forbes 1923); southeastern Canada & northeastern USA (Beadle & Leckie 2012); MA PA CT NJ VA SC …		NH MA CT RI NY PA NJ DE MD VA NC SC GA FL AL MS LA TX WV KY TN OH IN IL MI CA & ON	NE MA SE MW SW PW	NE MA SE GS LM UM GL SW PW	Arnett 2001	x	Agriope dorsimaculella Chambers 1873	2	2	Liliaceae Smilacaceae	Smilax Lilium	.Smilax..Lilium.	leaf folder on Smilax (Braun 1914), bulbs	Forbes 1923; Braun 1914 (Smilax hispida)	range reported here limited to USA & Canada, but may extend farther south	Va	Micromoth	False Diamondback Moths	Contiguous USA & Canada	native	x
200219	360133	36a0229	2491	X	Acrolepiidae	[Acrolepiinae]	Acrolepiopsis leucoscia (Meyrick, 1927)	(Acrolepia)	17-18mm [WS] (Meyrick 1927b)	TX (types); Alpine TX (Meyrick 1927b); central USA, TX north to IL MO & OH (J-F Landry 2007); TX MO (Gaedike 1984); TX MI OH (Metzler & Zebold 1995); OH (Metzler 1997); IL (Hinz & Zahniser 2015); MS NY OH KY (MEM 2006); TX (Knudson & Bordelon 1999); ON (J-F Landry & Pohl 2018g); TX to ON (Eiseman 2020); = infer: TX OK AR MO IL IN OH TN KY MI MS NY & ON		TX OK AR MO IL IN OH TN KY MI MS NY & ON	SW MW MA SE	LM UM GL SW MA GS		x						NULL			range reported here limited to USA & Canada, but may extend farther south	NULL	Micromoth	False Diamondback Moths	Contiguous USA & Canada	native	x
200220	360132	36a0228	2492	X	Acrolepiidae	[Acrolepiinae]	Acrolepiopsis reticulosa (Braun, 1927)	(Acrolophus)		WY (types); WY NM (Gaedike 1984); known from two locations, WY & NM (J-F Landry 2007); TX (Knudson & Bordelon 1999); WY MN (Eiseman 2020); = WY NM TX		WY NM TX	RM SW	SW RM		x						NULL			range reported here limited to USA & Canada, but may extend farther south	NULL	Micromoth	False Diamondback Moths	Contiguous USA	native	x
200221	300061	300061	338	X	Acrolophidae	[Acrolophinae]	Acrolophus acanthogona Meyrick, 1919	(Acrolophus)	28mm [WS] (Hasbrouck 1964)	TX (types); single specimen from TX (Hasbrouck 1964); = TX		TX	SW	SW		x	Acrolophus acanthogonus Meyrick, 1919					NULL			range reported here limited to USA & Canada, but may extend farther south	NULL	Micromoth	Tube Moths	Contiguous USA	native	x
200222	300053	300061.1	339	X	Acrolophidae	[Acrolophinae]	Acrolophus acornus Hasbrouck, 1964	(Acrolophus)	14-17mm [WS] (Hasbrouck 1964)	AZ (types); southern AZ (Hasbrouck 1964); AZ (Walsh 2011); = AZ		AZ	SW	SW		x						NULL			range reported here limited to USA & Canada, but may extend farther south	NULL	Micromoth	Tube Moths	Contiguous USA	native	x
200223	300080	300061.2	340	Grass Tubeworm Moth	Acrolophidae	[Acrolophinae]	Acrolophus arcanella (Clemens, 1859)	(Anaphora)	25.5-32mm [WS] (Hasbrouck 1964); 13-16mm [TL] (Leckie & Beadle 2018); 25-28mm [WS] (Forbes 1923)	PA (types); KY TN IL IN OH NC (Donahue 1967); OK (Royer 2014); NE & TX east to NH & FL including CT GA IL IN IA KS LA MA MO NJ NY NC OH PA TN TX with questionable CA record (Hasbrouck 1964); NH to FL & NE to TX (Heppner 2007); northcentral FL (Austin 2010); NH to FL to TX (Adams 2013); TX (Blanchard et al 1985); AR (Lovely & Ettman 2013); OH (Rings & Metzler 1989); OH (Summerville et al 1999); TN…		NH VT MA CT RI NY PA NJ DE MD VA NC SC GA FL AL MS LA WV KY TN OH IN IL IA MI MO AR NE KS OK TX WI	NE MA MW SW SE	NE MA SE GS LM UM GL PS SW	Zhang 1994, Forbes 1923	x	Acrolophus arcanellus Clemens	3	3	Fabaceae Poaceae Rosaceae	Fragaria Trifolium Zea	.Fragaria.Trifolium.Zea.	burrows & eats roots (Comstock 1945); roots of clover (Rings & Downer 2001)	Zhang 1994 (Fragaria sp.); Forbes 1923 (Zea sp.); Rings & Downer 2001 (Trifolium sp.)	range reported here limited to USA & Canada, but may extend farther south	Va	Micromoth	Tube Moths	Contiguous USA	native	x
200224	300066	300066	341	X	Acrolophidae	[Acrolophinae]	Acrolophus arizonellus Walsingham, 1887	(Acrolophus)	25-36mm [WS] (Hasbrouck 1964)	AZ (types); AZ NM TX (Hasbrouck 1964); AZ (Walsh 2011); TX (Knudson & Bordelon 1999); = AZ NM TX		AZ NM TX	SW	SW		x						NULL			range reported here limited to USA & Canada, but may extend farther south	NULL	Micromoth	Tube Moths	Contiguous USA	native	x
200225	300065	300066.1	342	X	Acrolophidae	[Acrolophinae]	Acrolophus baldufi Hasbrouck, 1964	(Acrolophus)	18-26mm [WS] (Hasbrouck 1964)	AZ (types); AZ NM TX (Hasbrouck 1964); AZ (Walsh 2011); TX (Knudson & Bordelon 1999); = AZ NM TX		AZ NM TX	SW	SW		x						NULL			range reported here limited to USA & Canada, but may extend farther south	NULL	Micromoth	Tube Moths	Contiguous USA	native	x
200226	300056	300066.2	343	X	Acrolophidae	[Acrolophinae]	Acrolophus bicornutus Hasbrouck, 1964	(Acrolophus)	11-19mm [WS] (Hasbrouck 1964)	FL (types); KS & TX east to FL (Hasbrouck 1964); SC to FL & IL to TX (Heppner 2007); OK (Royer 2014); SC to FL to TX (Adams 2013); TX (Knudson & Bordelon 1999); = infer: KS OK TX LA MS AL FL GA SC MO AR IL TN		KS OK TX LA MS AL FL GA SC MO AR IL TN	MW SW SE	SE GS LM UM PS SW		x		1	n/s	Poaceae[none_specified]	.none_specified.	.FAMILY_LEVEL_RECORDS.	grass (Heppner 2007); most in this genus burrows & eat roots (Hasbrouck 1964)	Heppner 2007	range reported here limited to USA & Canada, but may extend farther south	Va	Micromoth	Tube Moths	Contiguous USA	native	x
200227	300085	300066.3	344	X	Acrolophidae	[Acrolophinae]	Acrolophus chiricahuae Hasbrouck, 1964	(Acrolophus)	26-28mm [WS] (Hasbrouck 1964)	AZ (types); southern AZ (Hasbrouck 1964); AZ (Walsh 2011); = AZ		AZ	SW	SW		x						NULL			range reported here limited to USA & Canada, but may extend farther south	NULL	Micromoth	Tube Moths	Contiguous USA	native	x
200228	300077	300066.4	345	x	Acrolophidae	[Acrolophinae]	Acrolophus cockerelli (Dyar, 1900)	(Eulepiste)	16mm [WS] (Hasbrouck 1964)	NM (types); UT AZ NM TX (Hasbrouck 1964); AZ (Walsh 2011); AZ (Snow 1906); TX (Knudson & Bordelon 1999); = UT AZ NM TX		UT AZ NM TX	RM SW	SW RM		x						NULL			range reported here limited to USA & Canada, but may extend farther south	NULL	Micromoth	Tube Moths	Contiguous USA	native	x
200229	300070	300070	346	X	Acrolophidae	[Acrolophinae]	Acrolophus crescentella (Kearfott, 1907)	(Amydria)	16-18mm [WS] (Hasbrouck 1964)	AZ (types); southern AZ (Hasbrouck 1964); AZ (Walsh 2011); AZ [for Amydrya crescentella Kearfott] (Snow 1906); = AZ		AZ	SW	SW	Busck 1909	x						NULL			range reported here limited to USA & Canada, but may extend farther south	NULL	Micromoth	Tube Moths	Contiguous USA	native	x
200230	300069	300070.1	347	Cresson's Grass Tubeworm Moth	Acrolophidae	[Acrolophinae]	Acrolophus cressoni (Walsingham, 1882)	(Eulepiste)	8-12mm [TL] (Leckie & Beadle 2018); 15-20mm [WS] (Hasbrouck 1964)	TX (types); AZ east to FL including TX (Hasbrouck 1964); FL to AZ (Heppner 2007); OK (Royer 2014); TX (Blanchard et al 1985); northcentral FL (Austin 2010); FL to FL to AZ (Adams 2013); AZ (Walsh 2011); AR (Lovely & Ettman 2013); AL (Grisham 1999b); AR (Lovely & Ettman 2018); AL AR FL GA LA MS TX (MEM 2006); TX (Knudson & Bordelon 1999); widespread west to OK, south to FL & TX, local in Northeast…		AZ TX FL NM LA AL MS OK AR GA	SW SE	SE GS SW		x		1	n/s	Poaceae[none_specified]	.none_specified.	.FAMILY_LEVEL_RECORDS.	grass (Heppner 2007)	Heppner 2007	range reported here limited to USA & Canada, but may extend farther south	Va	Micromoth	Tube Moths	Contiguous USA	native	x
200231	300092	300070.2	348	X	Acrolophidae	[Acrolophinae]	Acrolophus davisellus Beutenmüller, 1887	(Acrolophus)	28mm [WS] (Hasbrouck 1964)	AZ (types); AZ (Hasbrouck 1964); AZ (Walsh 2011); AZ (Snow 1906); TX (Knudson & Bordelon 1999); = AZ TX		AZ TX	SW	SW		x						NULL			range reported here limited to USA & Canada, but may extend farther south	NULL	Micromoth	Tube Moths	Contiguous USA	native	x
200232	300050	300070.3	349	X	Acrolophidae	[Acrolophinae]	Acrolophus dorsimacula (Dyar, 1900)	(Felderia)	24-26mm [WS] (Hasbrouck 1964)	Huachuca Mountains AZ (types); Cochise & Santa Cruz Counties southern AZ (Hasbrouck 1964); AZ (Robinson 2011); TX (Knudson & Bordelon 1999); = AZ TX		AZ TX	SW	SW		x	Acrolophus dorsimaculus (Dyar, 1900)					NULL			range reported here limited to USA & Canada, but may extend farther south	NULL	Micromoth	Tube Moths	Contiguous USA	native	x
200233	300055	300070.4	350	X	Acrolophidae	[Acrolophinae]	Acrolophus exaphrista Meyrick, 1919	(Acrolophus)	16mm [WS] (Hasbrouck 1964)	FL (types); single specimen from FL (Hasbrouck 1964); "Florida" (Heppner 2007); FL (Adams 2013); = FL		FL	SE	SE		x	Acrolophus exaphristus Meyrick, 1919	1	n/s	Poaceae[none_specified]	.none_specified.	.FAMILY_LEVEL_RECORDS.	grass (Heppner 2007)	Heppner 2007	range reported here limited to USA & Canada, but may extend farther south	Va	Micromoth	Tube Moths	Contiguous USA	native	x
200234	300086	300070.5	351	X	Acrolophidae	[Acrolophinae]	Acrolophus fervidus Busck, 1912	(Acrolophus)	28-32mm [WS] (Hasbrouck 1964)	Mexico (types); TX Mexico, Central America (Hasbrouck 1964); TX (Knudson & Bordelon 1999); = TX		TX	SW	SW		x	Neolophus antonellus Barnes & McDunnough 1913					NULL			includes Neotropical records	NULL	Micromoth	Tube Moths	Contiguous USA	native	x
200235	300057	300070.6	352	X	Acrolophidae	[Acrolophinae]	Acrolophus filicicornis (Walsingham, 1887)	(Felderia)	26-31mm [WS] (Hasbrouck 1964)	AZ [Mexico type for Acrolophus mexicanellus] (types); TX & AZ south into Mexico (Hasbrouck 1964); AZ (Walsh 2011); AZ [for Felderia filicicornis Walsingham] (Snow 1906); TX (Knudson & Bordelon 1999); = AZ TX		AZ TX	SW	SW		x	Acrolophus filicornis (Walsingham, 1887); Acrolophus filicornus Hodges 1983; Acrolophus mexicanellus Beutenmüller 1888; Acrolophus filicornus (Walsingham, 1887)					NULL			includes Neotropical records	NULL	Micromoth	Tube Moths	Contiguous USA	native	x
200236	300082	300070.7	353	X	Acrolophidae	[Acrolophinae]	Acrolophus forbesi Hasbrouck, 1964	(Acrolophus)	21-24mm [WS] (Hasbrouck 1964)	FL (types); FL GA NC likely SC (Hasbrouck 1964); NC to FL to TX (Adams 2013); northcentral FL (Austin 2010); AL FL GA LA MS TX (MEM 2006); = infer: FL GA SC NC LA MS TX		FL GA SC NC LA MS TX	SE SW	SE GS SW		x						NULL			range reported here limited to USA & Canada, but may extend farther south	NULL	Micromoth	Tube Moths	Contiguous USA	native	x
200237	300075	300075	354	X	Acrolophidae	[Acrolophinae]	Acrolophus furcatus (Walsingham, 1887)	(Neolophus)	19mm [WS] (Hasbrouck 1964)	AZ (types); AZ (Hasbrouck 1964); AZ (Walsh 2011); TX (Knudson & Bordelon 1999); = AZ TX		AZ TX	SW	SW		x						NULL			range reported here limited to USA & Canada, but may extend farther south	NULL	Micromoth	Tube Moths	Contiguous USA	native	x
200238	300051	300075.1	355	X	Acrolophidae	[Acrolophinae]	Acrolophus griseus (Walsingham, 1887)	(Hypoclopus)	26mm [WS] [for Acrolophus griseus griseus] & 22-28mm [WS] [for Acrolophus griseus capitatus] (Hasbrouck 1964); 22-25mm [WS] (Forbes 1923)	AZ (types); AZ [for Acrolophus griseus griseus] & TX & likely into Mexico [for Acrolophus griseus capitatus] (Hasbrouck 1964); AZ (Walsh 2011); TX [for Acrolophus capitatus & Acrolophus griseus] (Knudson & Bordelon 1999); TX (MEM 2006); = AZ TX		AZ TX	SW	SW		x	Acrolophus griseus griseus (Walsingham 1887); Acrolophus griseus capitatus Hasbrouck 1964; Acrolophus leucallactis Meyrick 1919					NULL			includes Neotropical records	NULL	Micromoth	Tube Moths	Contiguous USA	native	x
200239	ooo	300075.2	355.5	X	Acrolophidae	[Acrolophinae]	Acrolophus harparsen Forbes, 1931	(Acrolophus )	28-30mm [WS] (Forbes 1931);	Puerto Rico (types); Puerto Rico (Forbes 1931); Neotropical (Heppner 1984a); Hillsborough County FL [for Acrolophus sp.] (Hayden 2017a); FL (Reams 2021); = FL		FL	SE	SE		x		1	1	Rutaceae	Citrus	.Citrus.		Reams 2021(Citrus aurantium);	includes Neotropical records	Va	Micromoth	Tube Moths	Contiguous USA	native	x
200240	300098	300075.3	386.1	Heppner's Grass-Tubeworm	Acrolophidae	[Acrolophinae]	Acrolophus heppneri Davis, 1990	(Acrolophus)	7-12mm [TL] (Leckie & Beadle 2018); 4-9mm [FW] (Davis 1990b)	Bahamas FL TX (types); Bahamas FL TX (Davis 1990b); Gulf Coast: FL to TX, Bahamas (Heppner 2007); northcentral FL (Austin 2010); TX (Knudson & Bordelon 1999); AL FL MS TX (MEM 2006); FL west to eastern TX [in southeast] (Leckie & Beadle 2018); = infer: FL AL MS LA TX		FL AL MS LA TX	SE SW	SE GS SW		x		2	2	Lygodiaceae Poaceae	Lygodium Saccharum	.Lygodium..Saccharum.		Davis 1990; Heppner 2007 (Lygodium)	includes Neotropical records	Va	Micromoth	Tube Moths	Contiguous USA	native	x
200241	300084	300075.4	356	X	Acrolophidae	[Acrolophinae]	Acrolophus juxtatus Hasbrouck, 1964	(Acrolophus)	22mm [WS] (Hasbrouck 1964)	NM (types); NM UT (Hasbrouck 1964); TX (Knudson & Bordelon 1999); = NM UT TX		NM UT TX	SW RM	SW RM		x						NULL			range reported here limited to USA & Canada, but may extend farther south	NULL	Micromoth	Tube Moths	Contiguous USA	native	x
200242	300074	300075.5	357	X	Acrolophidae	[Acrolophinae]	Acrolophus kearfotti (Dyar, 1903)	(Eulepiste)	22mm [WS] [for Acrolophus kearfotti] & 27-28mm [WS] [for Acrolophus diversus] (Hasbrouck 1964)	Yuma AZ (types); AZ TX (Walsh 2011); CA (Brown & Bash 2000); CA (Powell & Hsu 2004); CA east to TX (Hasbrouck 1964); TX (Knudson & Bordelon 1999); = infer: CA AZ NM TX		CA AZ NM TX	SW PW	SW PW		x	Acrolophus diversus Busck 1912					NULL			range reported here limited to USA & Canada, but may extend farther south	NULL	Micromoth	Tube Moths	Contiguous USA	native	x
200243	300062	300075.6	358	X	Acrolophidae	[Acrolophinae]	Acrolophus klotsi Hasbrouck, 1964	(Acrolophus)	30-38mm [WS] (Hasbrouck 1964)	AZ (types); AZ with NM record in doubt (Hasbrouck 1964); AZ (Walsh 2011); = AZ [& fugitive] NM	[fugitive] NM	AZ	SW	SW		x						NULL			range reported here limited to USA & Canada, but may extend farther south	NULL	Micromoth	Tube Moths	Contiguous USA	native	x
200244	300079	300079	359	X	Acrolophidae	[Acrolophinae]	Acrolophus laticapitana (Walsingham, 1884)	(Pseudoconchylis)	16-21mm [WS] [for Acrolophus laticapitanus laticapitanus] & 14-16mm [WS] [for Acrolophus laticapitanus clarkei] & 17-18mm [WS] [for Acrolophus laticapitanus heinrichi] & 17-20mm [WS] [for Acrolophus laticapitanus leopardus] & 20-24mm [WS] [for Acrolophus laticapitanus occidens] (Hasbrouck 1964); 6.5-9.5mm [FW] (Powell & Opler 2009)	AZ CA (types); Shasta Lake & Butte Counties CA, Coconino County AZ [for Acrolophus laticapitanus laticapitanus ] & San Diego County CA [for Acrolophus laticapitanus occidens form leopardus] & Pima & Pinal Counties AZ [for Acrolophus laticapitanus heinrichi] & Cochise County AZ [for Acrolophus laticapitanus clarkei] (Hasbrouck 1964); CA [for Acrolophus laticapitanus occidens leopardus] (Powell & H…		CA AZ NV	SW PW	SW PW		x	Acrolophus laticapitanus laticapitanus (Walsingham 1884); Acrolophus laticapitanus clarkei Hasbrouck 1964; Acrolophus laticapitanus heinrichi Hasbrouck 1964 ; Acrolophus laticapitanus leopardus Busck 1910; Acrolophus laticapitanus occidens Busck 1910; Phalonia unistrigana Dyar 1903; Acrolophus flavicomus Busck 1912; Acrolophus laticapitanus (Walsingham, 1884)					NULL			range reported here limited to USA & Canada, but may extend farther south	NULL	Micromoth	Tube Moths	Contiguous USA	native	x
200245	300099	300079.1	360	X	Acrolophidae	[Acrolophinae]	Acrolophus leucodocis (Zeller, 1877)	(Anaphora)		Cuba [CA type for Dorota medioliniella] (types); CA (Powell & Hsu 2004); = CA		CA	PW	PW		x	Dorota medioliniella Kearfott 1907					NULL			includes Neotropical records	NULL	Micromoth	Tube Moths	Contiguous USA	native	x
200246	300067	300079.2	361	X	Acrolophidae	[Acrolophinae]	Acrolophus luriei Hasbrouck, 1964	(Acrolophus)	19-29mm [WS] (Hasbrouck 1964)	AZ (types); southern AZ (Hasbrouck 1964); AZ (Walsh 2011); TX (Knudson & Bordelon 1999); = AZ TX		AZ TX	SW	SW		x						NULL			range reported here limited to USA & Canada, but may extend farther south	NULL	Micromoth	Tube Moths	Contiguous USA	native	x
200247	300064	300079.3	362	X	Acrolophidae	[Acrolophinae]	Acrolophus macrogaster (Walsingham, 1887)	(Anaphora)	22-29mm [WS] [for Anaphora macrogaster macrogaster] & 19mm [WS] [Acrolophus macrogaster bipectinicornus] & 17-21mm [WS] [Acrolophus macrogaster laminicornus] & 20-23mm [WS] [Acrolophus macrogaster unipectinicornus] (Hasbrouck 1964)	AZ NM (types); AZ [for Acrolophus macrogaster macrogaster] & AZ [for Acrolophus macrogaster laminicornus Hasbrouck] & NM [for Acrolophus macrogaster bipectinicornus Hasbrouck] (Hasbrouck 1964); AZ (Walsh 2011); TX [for Acrolophus macrogaster unipectinicomus] (Knudson & Bordelon 1999); = AZ NM TX		AZ NM TX	SW	SW		x	Anaphora macrogaster macrogaster (Walsingham 1887); Acrolophus macrogaster bipectinicornus Hasbrouck 1964; Acrolophus macrogaster laminicornus Hasbrouck 1964; Acrolophus macrogaster unipectinicornus Hasbrouck 1964					NULL			range reported here limited to USA & Canada, but may extend farther south	NULL	Micromoth	Tube Moths	Contiguous USA	native	x
200248	300096	300079.4	363	X	Acrolophidae	[Acrolophinae]	Acrolophus macrophallus Hasbrouck, 1964	(Acrolophus)	17-29mm [WS] (Hasbrouck 1964)	AZ (types); AZ & one female NM-? (Hasbrouck 1964); AZ (Walsh 2011); = AZ NM		AZ NM	SW	SW		x						NULL			range reported here limited to USA & Canada, but may extend farther south	NULL	Micromoth	Tube Moths	Contiguous USA	native	x
200249	300068	300079.5	364	X	Acrolophidae	[Acrolophinae]	Acrolophus maculifer (Walsingham, 1887)	(Eulepiste)	20-24mm [WS] (Hasbrouck 1964)	AZ (types); AZ (Hasbrouck 1964); AZ (types); CA (Powell & Hsu 2004); TX (Blanchard et al 1985); AZ (Walsh 2011); AZ (Snow 1906); TX (Knudson & Bordelon 1999); = AZ CA TX		AZ CA TX	SW PW	SW PW		x						NULL			range reported here limited to USA & Canada, but may extend farther south	NULL	Micromoth	Tube Moths	Contiguous USA	native	x
200250	300090	300079.6	365	X	Acrolophidae	[Acrolophinae]	Acrolophus minor (Dyar, 1903)	(Pseudanaphora)	24mm [WS] (Hasbrouck 1964)	TX CO (types); TX west to AZ north to CO & KS (Hasbrouck 1964); TX (Knudson & Bordelon 1999); = infer: AZ NM TX CO OK KS		AZ NM TX CO OK KS	SW RM MW	PS SW RM		x	Homonymus coloradellus Walsingham 1907					NULL			range reported here limited to USA & Canada, but may extend farther south	NULL	Micromoth	Tube Moths	Contiguous USA	native	x
200251	300081	300081	367	Dark Grass-Tubeworm	Acrolophidae	[Acrolophinae]	Acrolophus mora (Grote, 1881)	(Eutheca)	25-33mm [WS] (Covell 1984); 30mm [WS] (Hasbrouck 1964); 15mm [TL] (Beadle & Leckie 2012); 25-30mm [WS] (Forbes 1923)	NY (types); MN WI & IL east to NH NJ & NC including MA NC (Hasbrouck 1964); MA to NC & western PA (Forbes 1923); southeastern Canada & eastern USA (Beadle & Leckie 2012); NH to FL & MN to KY (Heppner 2007); VT (Grehan et al 1995b); AR (Lovely & Ettman 2013); NH to FL to KY (Adams 2013); NH (Brower 1984); NH (Shaw 1905); NH to FL west to MN & KY (Covell 1984); MI (Nielsen 1998); MS (MEM 2006); ON …		MN WI MI IL IN IA OH PA NY DE NJ MA CT RI VT NH WV MD VA NC KY TN SC GA FL MS & ON QC	NE MA SE MW	NE MA SE LM UM GL GS	Arnett 2001, Covall 1984	x	Acrolophus morus (Grote, 1881)	3	2	Betulaceae Fabaceae Poaceae[none_specified]	Betula Trifolium	.Betula..Trifolium.	grass (Heppner 2007); roots of clover (Rings & Downer 2001)	Forbes 1923; Rings & Downer 2001 (Trifolium sp.)	range reported here limited to USA & Canada, but may extend farther south	Va	Micromoth	Tube Moths	Contiguous USA & Canada	native	x
200252	300059	300081.1	366	Long-Horned Grass-Tubeworm	Acrolophidae	[Acrolophinae]	Acrolophus mortipennella (Grote, 1872)	(Anaphora)	12-16mm [TL] (Leckie & Beadle 2018); 25mm [WS] (Hasbrouck 1964); 25-30mm [WS] (Forbes 1923)	AL (types); KY TN IN IL OH VA (Donahue 1967); IA KS & TX east to PA VA & SC including IL IN KS MO OH TN VA (Hasbrouck 1964); OK (Royer 2014); PA to FL & IA to TX (Heppner 2007); TX (Blanchard et al 1985); AR (Lovely & Ettman 2013); IL (Harrison 2011); IL (Harrison & Berenbaum 2013c); TN IN IL OH (Hasbrouck 1964); KY (Donahue 1967); KS (Crevecoeur ‎1919); KS [for Hypocolpus mortipennellus Grote] (…		KS OK TX IA MO AR IL IN OH KY TN WV SC NC VA MD PA AL MS LA FL GA	SE SW MA MW	MA SE GS LM UM PS SW		x	Acrolophus carphologa Meyrick 1919; Hypoclopus quadripunctellus Dyar 1900; Acrolophus zeela Hasbrouck 1964	1	n/s	Poaceae[none_specified]	.none_specified.	.FAMILY_LEVEL_RECORDS.	grass (Heppner 2007); burrows & eats roots (Comstock 1945)	Heppner 2007	range reported here limited to USA & Canada, but may extend farther south	Va	Micromoth	Tube Moths	Contiguous USA	native	x
200253	300100	300081.2	360.1	Frilly Grass Tubeworm Moth	Acrolophidae	[Acrolophinae]	Acrolophus mycetophagus Davis, 1990	(Acrolophus)	7-13mm [TL] (Leckie & Beadle 2018); 5-11mm [FW] (Davis 1990b)	GA FL LA NC SC VA (types) coastal plain south to FL to Dismal Swamp in southeastern VA (Davis 1990b); LA (Brou 2008j); VA to FL & LA to TX (Heppner 2007); northcentral FL (Austin 2010); GA -GA to FL (Adams 2013); AL (Van Zandt et al 2014); TX (Knudson & Bordelon 1999); AL MS NC (MEM 2006); widespread west to MS, south to FL & eastern TX [in southeast] (Leckie & Beadle 2018); = GA FL LA NC SC VA A…		GA FL LA NC SC VA AL MS TX	SE MA SW	MA SE GS SW		x		n/s	(Fungi)	Fungi[none_specified]	Fungi	Higher.classification.RECORDS.Fungi.	bracket fungus (Davis 1990)	Davis 1990	range reported here limited to USA & Canada, but may extend farther south	Fu	Micromoth	Tube Moths	Contiguous USA	native	x
200254	300083	300083	368	Panama Grass Tubeworm Moth	Acrolophidae	[Acrolophinae]	Acrolophus panamae Busck, 1914	(Acrolophus)	10-21mm [WS] (Hasbrouck 1964); 8-10mm [TL] (Leckie & Beadle 2018)	Panama (types); first known record in USA, Panama north in eastern USA to NJ & NC (Hasbrouck 1964); NJ to FL & LA to TX, Mexico & south (Heppner 2007); NJ to FL to TX (Adams 2013); AL GA MS NJ SC (MEM 2006); NC west to MS, south to FL & LA [in southeast] (Leckie & Beadle 2018); = infer: FL GA SC NC VA MD DE NJ AL MS LA TX		FL GA SC NC VA MD DE NJ AL MS LA TX	SE MA SW	MA SE GS SW		x		1	n/s	Poaceae[none_specified]	.none_specified.	.FAMILY_LEVEL_RECORDS.	grass (Heppner 2007)	Heppner 2007	includes Neotropical records	Va	Micromoth	Tube Moths	Contiguous USA	native	x
200255	300091	300083.1	369	X	Acrolophidae	[Acrolophinae]	Acrolophus parvipalpus Hasbrouck, 1964	(Acrolophus)	27-29mm [WS] (Hasbrouck 1964)	AZ (types); AZ UT (Hasbrouck 1964); AZ (Walsh 2011); TX (Knudson & Bordelon 1999); = AZ UT TX		AZ UT TX	SW RM	SW RM		x						NULL			range reported here limited to USA & Canada, but may extend farther south	NULL	Micromoth	Tube Moths	Contiguous USA	native	x
200256	300087	300087	370	X	Acrolophidae	[Acrolophinae]	Acrolophus persimplex (Dyar, 1900)	(Neolophus)	22-24mm [WS] (Hasbrouck 1964)	AZ (types); Huachuca Mountains & Palmerlee County AZ (Hasbrouck 1964); AZ (Walsh 2011); = AZ		AZ	SW	SW		x						NULL			range reported here limited to USA & Canada, but may extend farther south	NULL	Micromoth	Tube Moths	Contiguous USA	native	x
200257	300101	300087.1	360.2	X	Acrolophidae	[Acrolophinae]	Acrolophus pholeter Davis, 1988	(Acrolophus)		gopher tortoise burrows in FL (Davis & Milstrey 1988); FL (Heppner 2007); = FL		FL	SE	SE		x		D	(Detritophagous)	Detritophagous	Detritophagous[animal]	.Detritophagous.	Detritophagous on tortoise scats (Davis & Milstrey 1988)	Davis & Milstrey 1988	range reported here limited to USA & Canada, but may extend farther south	De	Micromoth	Tube Moths	Contiguous USA	native	x
200258	300071	300087.2	371	Piger Grass Tubeworm Moth	Acrolophidae	[Acrolophinae]	Acrolophus piger (Dyar, 1900)	(Ortholophus)	10-12mm [TL] (Leckie & Beadle 2018); 17mm [WS] (Hasbrouck 1964)	TX (types); TX east to FL (Hasbrouck 1964); Gulf Coast, FL to TX (Heppner 2007); northcentral FL (Austin 2010); FL to TX (Adams 2013); TX (Blanchard et al 1985); AL (MEM 2006); TX (Knudson & Bordelon 1999); NC west to MS, south to FL & eastern TX [in southeast] (Leckie & Beadle 2018); = TX FL AL MS LA NC SC GA		TX FL AL MS LA NC SC GA	SE SW	SE GS SW		x		1	n/s	Poaceae[none_specified]	.none_specified.	.FAMILY_LEVEL_RECORDS.	grass (Heppner 2007)	Heppner 2007	range reported here limited to USA & Canada, but may extend farther south	Va	Micromoth	Tube Moths	Contiguous USA	native	x
200259	300058	300087.3	372	Eastern Grass Tubeworm	Acrolophidae	[Acrolophinae]	Acrolophus plumifrontella (Clemens, 1859)	(Anaphora)	26-36mm [WS] (Covell 1984); 36mm [WS] (Hasbrouck 1964); 14-16mm [TL] (Leckie & Beadle 2018); 35mm [WS] (Forbes 1923)	PA (types); NY & western PA to FL (Forbes 1923); NE & TX east to NH & FL, including AR CT IL IN KS MD MS MO NJ NY NC OH OK PA TN WV (Hasbrouck 1964); OK (Royer 2014); KY TN IL IN OH WV (Donahue 1967); northcentral FL (Austin 2010); GA -NH to FL to TX (Adams 2013); AZ (Walsh 2011); AR (Lovely & Ettman 2013); OH (Rings & Metzler 1989); CO (Gillette 1898); TN IL IN OH WV (Hasbrouck 1964); KY (Donahu…		ME NH VT MA CT RI NY PA NJ DE MD VA NC SC GA FL AL MS LA WV KY TN OH IN IL IA MI MO AR NE KS OK TX AZ	NE MA SE MW SW	NE MA SE GS LM UM GL PS SW	Arnett 2001, Zhang 1994, Covall 1984	x	Acrolophus angustipennella Beutenmüller 1887; Anaphora bombycina Zeller 1873; Acrolophus cervinus Walsingham 1887	2	2	Fabaceae Rosaceae	Fragaria Trifolium	.Fragaria..Trifolium.	roots of clover (Rings & Downer 2001)	Zhang 1994; Rings & Downer 2001 (Trifolium sp.)	range reported here limited to USA & Canada, but may extend farther south	Va	Micromoth	Tube Moths	Contiguous USA	native	x
200260	300060	300087.4	373	Clemen's Grass Tubeworm	Acrolophidae	[Acrolophinae]	Acrolophus popeanella (Clemens, 1859)	(Anaphora)	25.5-38mm [WS] (Hasbrouck 1964); 13-17mm [TL] (Leckie & Beadle 2018); 24-33mm [WS] (Covell 1984); 25-30mm [WS] (Forbes 1923)	TX (types); eastern USA including KY (Donahue 1967); NJ to FL,TX & MO (Forbes 1923); AZ NM TX north through OK KS & NE east to PA NJ NC & FL, including AL AR IL IN IA KY MS MO NC TN VA (Hasbrouck 1964); NJ to FL & NE to AZ, West Indies, Mexico & south (Heppner 2007); OK (Royer 2008); northcentral FL (Austin 2010); GA -NJ to FL to AZ (Adams 2013); TX (Blanchard et al 1985); OH (Williams et al 1997…		PA NJ DE MD VA NC SC GA FL AL MS LA WV KY TN OH IN IL IA MI MO AR KS OK TX NM AZ & ON	MA SE MW SW	MA SE GS LM UM GL PS SW	Arnett 2001, Covall 1984	x	Anaphora agrotipennella Grote 1872; Anaphora confusellus Dyar 1900; Anaphora morrisoni Walsingham 1887; Anaphora scardina Zeller 1873	2	4	Fabaceae Poaceae	Festuca Poa Trifolium Zea	.Festuca..Poa..Trifolium..Zea.	grasses (Heppner 2007); grass roots (Heitzman & Heitzman 1987); burrows & eats roots (Comstock 1945); roots of clover (Rings & Downer 2001)	Robinson et al 2002; Heitzman & Heitzman 1987; Rogers 2014 (Festuca sp., Poa pratensis)	includes Neotropical records	Va	Micromoth	Tube Moths	Contiguous USA & Canada	native	x
200261	300063	300087.5	374	Walsingham's Grass Tubeworm Moth	Acrolophidae	[Acrolophinae]	Acrolophus propinqua (Walsingham, 1887)	(Anaphora)	18mm [WS] (Hasbrouck 1964); 20-25mm [WS] [for Acrolophus tenuis] (Forbes 1923)	FL (types); MA to FL west to MO & AR (Forbes 1923); MO & AR east to FL & MA including GA IL IN MS NJ NC PA SC (Hasbrouck 1964); MA to FL & IL to "TX?" (Heppner 2007); OK (Royer 2014); MA to FL to TX (Adams 2013); northcentral FL (Austin 2010); MI (Nielsen 1998); AL FL GA MS (MEM 2006); = infer: MA CT RI NY PA NJ DE MD VA NC SC GA FL AL MS WV KY TN OH IN IL MI MO AR OK [& fugitive] LA TX	[fugitive] LA TX	MA CT RI NY PA NJ DE MD VA NC SC GA FL AL MS WV KY TN OH IN IL MI MO AR OK	NE MA SE MW SW	NE MA SE GS LM UM GL SW		x	Acrolophus propinquus (Walsingham, 1887); Anaphora busckella Haimbach 1915; Anaphora tenuis Walsingham 1887; Acrolophus violaceellus Beutenmüller 1887	1	n/s	Poaceae[none_specified]	.none_specified.	.FAMILY_LEVEL_RECORDS.	grass (Heppner 2007)	Heppner 2007	range reported here limited to USA & Canada, but may extend farther south	Va	Micromoth	Tube Moths	Contiguous USA	native	x
200262	300073	300087.6	375	X	Acrolophidae	[Acrolophinae]	Acrolophus pseudohirsutus Hasbrouck, 1964	(Acrolophus)	20-22mm [WS] (Hasbrouck 1964)	CA (types); LA Puerta Valley CA into Mexico (Hasbrouck 1964); CA (Powell & Hsu 2004); = CA		CA	PW	PW		x	Acrolophus hirsutus Busck 1912					NULL			includes Neotropical records	NULL	Micromoth	Tube Moths	Contiguous USA	native	x
200263	300076	300087.7	376	X	Acrolophidae	[Acrolophinae]	Acrolophus punctellus (Busck, 1907)	(Neolophus)	19-24mm [WS] (Hasbrouck 1964)	Hot Springs AZ (types); AZ (Busck 1907d); AZ (Walsh 2011); AZ NM southwestern TX (Hasbrouck 1964);TX (Knudson & Bordelon 1999); = AZ NM TX		AZ NM TX	SW	SW		x						NULL			range reported here limited to USA & Canada, but may extend farther south	NULL	Micromoth	Tube Moths	Contiguous USA	native	x
200264	300078	300087.8	377	X	Acrolophidae	[Acrolophinae]	Acrolophus pyramellus (Barnes & McDunnough, 1913)	(Eulepiste)	23mm [WS] (Hasbrouck 1964); 8.5-11mm [FW] (Powell & Opler 2009)	NV (types); NV CA AZ south into Mexico (Hasbrouck 1964); CA (Powell & Hsu 2004); CA (Brown & Bash 2000); AZ (Walsh 2011); western NV, AZ & northern Baja California to central coastal CA (Powell & Opler 2009); = NV CA AZ		NV CA AZ	PW SW	SW PW		x						NULL			includes Neotropical records	NULL	Micromoth	Tube Moths	Contiguous USA	native	x
200265	300089	300089	378	X	Acrolophidae	[Acrolophinae]	Acrolophus quadrellus (Barnes & McDunnough, 1913)	(Pseudanaphora)	25-28mm [WS] (Hasbrouck 1964)	AZ (types); Cochise & Palmerlee County AZ (Hasbrouck 1964); AZ (Walsh 2011); = AZ		AZ	SW	SW		x						NULL			range reported here limited to USA & Canada, but may extend farther south	NULL	Micromoth	Tube Moths	Contiguous USA	native	x
200266	300094	300094	379	X	Acrolophidae	[Acrolophinae]	Acrolophus seculatus Hasbrouck, 1964	(Acrolophus)	13-15mm [WS] (Hasbrouck 1964)	AZ (types); southern AZ (Hasbrouck 1964); AZ (Walsh 2011); = AZ		AZ	SW	SW		x						NULL			range reported here limited to USA & Canada, but may extend farther south	NULL	Micromoth	Tube Moths	Contiguous USA	native	x
200267	300093	300094.1	380	X	Acrolophidae	[Acrolophinae]	Acrolophus serratus Hasbrouck, 1964	(Acrolophus)	26-30mm [WS] (Hasbrouck 1964)	AZ (types); southern AZ (Hasbrouck 1964); = AZ		AZ	SW	SW		x						NULL			range reported here limited to USA & Canada, but may extend farther south	NULL	Micromoth	Tube Moths	Contiguous USA	native	x
200268	300054	300094.2	381	X	Acrolophidae	[Acrolophinae]	Acrolophus simulatus Walsingham, 1882	(Acrolophus)	15mm [WS] (Hasbrouck 1964)	TX (types); TX to FL north to NC (Hasbrouck 1964); NC to FL & AR to TX (Heppner 2007); NC to FL to TX (Adams 2013); AZ (Snow 1906); TX (Knudson & Bordelon 1999); [exclude AZ]; = infer: NC SC GA FL AL MS LA TX AR		NC SC GA FL AL MS LA TX AR	SW SE MW	SE GS LM SW		x	Acrolophus simulatans Walsingham, 1882	1	n/s	Poaceae[none_specified]	.none_specified.	.FAMILY_LEVEL_RECORDS.	grass (Heppner 2007)	Heppner 2007	range reported here limited to USA & Canada, but may extend farther south	Va	Micromoth	Tube Moths	Contiguous USA	native	x
200269	300088	300094.3	382	X	Acrolophidae	[Acrolophinae]	Acrolophus sinclairi Hasbrouck, 1964	(Acrolophus)	24-30mm [WS] [for Acrolophus sinclairi sinclairi] & 25-28mm [WS] [for Acrolophus sinclairi nelsoni] (Hasbrouck 1964)	AZ (types); AZ NM TX [for Acrolophus sinclairi sinclairi] & NM [for Acrolophus sinclairi nelsoni Hasbrouck] (Hasbrouck 1964); TX [for Acrolophus nelsoni] (Knudson & Bordelon 1999); TX (Knudson & Bordelon 1999); = AZ NM TX		AZ NM TX	SW	SW		x	Acrolophus sinclairi sinclairi Hasbrouck 1964; Acrolophus sinclairi nelsoni Hasbrouck 1964					NULL			range reported here limited to USA & Canada, but may extend farther south	NULL	Micromoth	Tube Moths	Contiguous USA	native	x
200270	300102	300094.4	360.3	X	Acrolophidae	[Acrolophinae]	Acrolophus spilotus Davis, 1990	(Acrolophus)	5-7mm [FW] (Davis 1990b)	FL (types) Escambia County to Highlands County (Davis 1990b); FL to MS (Heppner 2007); AL MS (MEM 2006); = FL AL MS		FL AL MS	SE	SE GS		x		1	n/s	Poaceae[none_specified]	.none_specified.	.FAMILY_LEVEL_RECORDS.	grass (Heppner 2007)	Heppner 2007	range reported here limited to USA & Canada, but may extend farther south	Va	Micromoth	Tube Moths	Contiguous USA	native	x
200271	300052	300094.5	383	Texas Grass Tubeworm Moth	Acrolophidae	[Acrolophinae]	Acrolophus texanella (Chambers, 1878)	(Anaphora)	19mm [WS] (Hasbrouck 1964); 11-13mm [TL] (Leckie & Beadle 2018)	TX (types); MD & FL to KS & TX (Forbes 1923); KS & TX eat to MD & FL, including OK NC IL (Hasbrouck 1964); MD to FL & IL to TX (Heppner 2007); northcentral FL (Austin 2010); MD (Orr 2010); GA -MD to FL to TX (Adams 2013); TX (Blanchard et al 1985); AR (Lovely & Ettman 2013); IL (Harrison 2011); IL (Harrison & Berenbaum 2013c); AL (Grisham 1999b); AR (Lovely & Ettman 2018); AL AR FL LA MO MS TX (M…		MD VA NC SC GA FL AL MS LA KY TN WV KS OK TX MO AR IL IN & ON	SW SE MW MA	MA SE GS LM UM PS SW		x	Atopocera barnesii Dyar 1900; Acrolophus hulstellus Beutenmüller 1887	1	n/s	Poaceae[none_specified]	.none_specified.	.FAMILY_LEVEL_RECORDS.	grass (Heppner 2007)	Heppner 2007	range reported here limited to USA & Canada, but may extend farther south	Va	Micromoth	Tube Moths	Contiguous USA & Canada	native	x
200272	300072	300094.6	384	X	Acrolophidae	[Acrolophinae]	Acrolophus vanduzeei Hasbrouck, 1964	(Acrolophus)	16-21mm [WS] (Hasbrouck 1964)	TX (types); TX west to AZ (Hasbrouck 1964); AZ (Walsh 2011); = TX AZ		TX AZ	SW	SW		x						NULL			range reported here limited to USA & Canada, but may extend farther south	NULL	Micromoth	Tube Moths	Contiguous USA	native	x
200273	300095	300095	385	X	Acrolophidae	[Acrolophinae]	Acrolophus variabilis (Walsingham, 1887)	(Ortholophus)	24-34mm [WS] (Hasbrouck 1964); 10-16mm [FW] (Powell & Opler 2009)	AZ (types); KS & TX west to CA & south to Central America including AZ NV NM CO plus very doubtful record from ON (Hasbrouck 1964); likely southeastern AZ (Walsh 2011); OK (Royer 2008); CA (Pratt 2000); NV (Allred 1969); CA (Brown & Bash 2000); CA (Powell & Hsu 2004); AZ (Snow 1906); TX (Tucker 1909); KS & TX to souther CO, UT & central coastal & southern CA (Powell & Opler 2009); NM (MEM 2006); …		KS OK TX CO NM AZ NV CA UT	PW SW RM MW	PS SW RM PW		x						NULL			includes Neotropical records	NULL	Micromoth	Tube Moths	Contiguous USA	native	x
200274	300097	300097	386	X	Acrolophidae	[Acrolophinae]	Acrolophus vauriei Hasbrouck, 1964	(Acrolophus)	19-21mm [WS] (Hasbrouck 1964)	TX (types); southwestern TX (Hasbrouck 1964); TX (Knudson & Bordelon 1999); = TX		TX	SW	SW		x						NULL			range reported here limited to USA & Canada, but may extend farther south	NULL	Micromoth	Tube Moths	Contiguous USA	native	x
200275	300103	300103	360.4	X	Acrolophidae	[Acrolophinae]	Acrolophus walsinghami Möschler, 1890	(Acrolophus)		Puerto Rico [Puerto Rico type for Acrolophus triformellus] [St. Thomas type for Acrolophus triatomella] (types); Neotropical [for Acrolophus triforomellus] (Heppner 1984a); AZ (Dietz 1905); reported from FL on Moth Photographers Group (Pohl et al 2013); = AZ FL		AZ FL	SW SE	SW SE		x	Acrolophus triatomella Walsingham, 1897; Acrolophus triforomellus Forbes, 1830; [Davis 1986 has as a synonym of Acrolophus triatomellus (Walsingham)]					NULL			includes Neotropical records	NULL	Micromoth	Tube Moths	Contiguous USA	native	x
200276	800487	80a0410	5897	X	Pyralidae	Phycitinae	Acroncosa albiflavella Barnes & McDunnough, 1917	(Acroncosa)	18-21mm [WS] (Heinrich 1956); 10-11mm [FW] (Powell & Opler 2009); 10-11mm [FW] (Neunzig 2003a)	CA (types); CA & NV (Powell & Opler 2009); southeast CA (Neunzig 2003a); CA (Pratt 2000); = CA NV		CA NV	PW	PW		x						NULL			range reported here limited to USA & Canada, but may extend farther south	NULL	Micromoth	Snout Moths, Phycitine Moths	Contiguous USA	native	x
200277	800489	80a0412	5897.2	X	Pyralidae	Phycitinae	Acroncosa castrella Barnes & McDunnough, 1917	(Acroncosa)	20-22mm [WS] (Heinrich 1956); 10-11mm [FW] (Neunzig 2003a)	Fort Wingate NM (types); NM [for Acroncosa albiflavella castrella] (Heinrich 1956); NM (Neunzig 2003a); = NM		NM	SW	SW		x	Acroncosa albiflavella castrella Barnes & McDunnough, 1917					NULL			range reported here limited to USA & Canada, but may extend farther south	NULL	Micromoth	Snout Moths, Phycitine Moths	Contiguous USA	native	x
200278	800488	80a0411	5897.1	X	Pyralidae	Phycitinae	Acroncosa minima Neunzig, 2003	(Acroncosa)	7-8mm [FW] (Powell & Opler 2009); 7-8mm [FW] (Neunzig 2003a)	CA (types); only CA (Powell & Opler 2009); CA (Neunzig 2003a); = CA		CA	PW	PW		x						NULL			range reported here limited to USA & Canada, but may extend farther south	NULL	Micromoth	Snout Moths, Phycitine Moths	Contiguous USA	native	x
200279	800490	80a0413	5898	X	Pyralidae	Phycitinae	Acroncosa similella Barnes & McDunnough, 1917	(Acroncosa)	21-26mm [WS] (Heinrich 1956); 11-12mm [FW] (Neunzig 2003a)	NV (types); NV (Heinrich 1956); NV UT (Neunzig 2003a); = NV UT		NV UT	PW RM	RM PW		x						NULL			range reported here limited to USA & Canada, but may extend farther south	NULL	Micromoth	Snout Moths, Phycitine Moths	Contiguous USA	native	x
200280	931471	931419.77	9254	Afflicted Dagger	Noctuidae	Acronictinae	Acronicta afflicta Grote, 1864	(Acronycta)	35-45mm [WS] (Covell 1984); 18-22mm [TL] (Leckie & Beadle 2018); 20mm [TL] (Beadle & Leckie 2012); 17.4-18.3mm [FW] [male & female averages] (Schmidt & Anweiler 2020)	TX (types); PA (Tietz 1952); CO to NJ to FL & TX (Wagner 2005); WI to NS south to FL & TX [in east] (Wagner et al 2011); NS to FL west to WI & TX (Covell 1984); NS to FL & WI to TX (Heppner 2007); AR (Dodd et al 2011); OH (Downer & Ebert 2014); VA (Chazal & Van Alstine 2002); LA (Landau & Prowell 1999a); NJ (Muller 1965); VA (Stein 1993); AR (Allen & Brown 1991); VA (Ludwig 2009); OH (Rings & Met…	[fugitive] CO IA MN ND NE	ME NH MA CT RI NY PA NJ DE MD VA NC SC GA FL AL MS LA WV KY TN OH IN IL MI WI MO AR KS OK TX & ON QC NB NS	NE MW MA SE SW	NE MA SE GS LM UM GL PS SW	Rota et al 2016	x	Acronicta (Lepitoreuma) afflicta Grote; Acronycta dolens Druce 1889; Acronicta schmalzriedi Lemmer 1937	2	2	Fagaceae Nyssaceae[Cornaceae]	Nyssa Quercus	.Nyssa..Quercus.	only Quercus, leaves (Wagner et al 2011); Only Quercus, not-Juglans (Schmidt & Anweiler 2020); [exclude Juglans]	Tietz 1972 (Juglans nigra, Quercus sp.); Wagner et al 1997 (Juglans sp., Quercus sp.); Rings et al 1992 (Quercus rubra, Quercus sp.); Heppner 2007 (Juglans nigra, Quercus sp.); Butler & Strazanac 2000 (Quercus sp.); Schmidt & Anweiler 2020 (Quercus alba, Quercus rubra); Raizenne 1952 (Quercus sp.); Nystrom & Ochoa 2006 (Quercus sp.); Seifert et al 2021 (Nyssa sylvatica, Quercus sp.); [exclude Jug…	range reported here limited to USA & Canada, but may extend farther south	Va	Macromoth	Owlet Moths, Dagger Moths	Contiguous USA & Canada	native	x
200281	931462	931419.82	9216	Barrens Dagger, The Reddish-White Dagger	Noctuidae	Acronictinae	Acronicta albarufa Grote, 1874	(Acronycta)	15.7-16.7mm [FW] [male & female averages] (Schmidt & Anweiler 2020)	MO [NJ type for Acronycta walkeri & nm type for Acronicta exempta] (types); PA (Tietz 1952); MA to GA, MB CO & NM (Forbes 1954); MO to Cape Cod, MA south to NC, formerly ranging north to MB & ON [in east] (Wagner et al 2011); including: CT MA NY (Wagner et al 2003c); GA - MA to GA to NM (Adams 2013); MA CT - historic range (McCollough 1997); AR (Lovely & Ettman 2013); CY MA NY (Wagner et al 2003c…		MA CT RI NY PA NJ DE MD VA NC MS WV KY TN OH IN IL MO AR NM OK CO & MB ON	MW MA SE NE SW RM	NE MA SE GS LM UM SW RM	Poole 1989,	x	Acronicta (Lepitoreuma) albarufa Grote; Acronycta walkeri Andrews 1877; Acronicta exempta Dyar 1922 [Hodges#9217] [P3#931435]; Acronicta albarufa Acronicta albarufa Grote; Acronicta albarufa exempta Dyar	1	1	Fagaceae	Quercus	.Quercus.		Poole 1989; Rings et al 1992 (Quercus macrocarpa); Wagner et al 2003c (Quercus ilicifolia); Schmidt & Anweiler 2020 (Quercus ilicifolia, Quercus prinoides, Quercus stellata) & [capive reared] (Quercus velutina) & [likely in southwest (Quercus gambelii)	range reported here limited to USA & Canada, but may extend farther south	Va	Macromoth	Owlet Moths, Dagger Moths	Contiguous USA & Canada	native	x
200282	931421	931421	9200	American Dagger	Noctuidae	Acronictinae	Acronicta americana (Harris, 1841)	(Apatela)	50-65mm [WS] (Covell 1984); 27-38mm [TL] (Leckie & Beadle 2018) & (Beadle & Leckie 2012); 26-29mm [FW] (Crabo et al 2014); 27.5-27.8mm [FW] [male & female averages] (Schmidt & Anweiler 2020)	MA [MO for type for Acronicta obscura & CO type for Acronicta eldora] (types); southern Canada to FL & TX [in east] (Wagner et al 2011); "throughout our area" [eastern USA] (Covell 1984); NY (JS Miller 1991); NS to FL & MB to TX (Heppner 2007); ID -state record (Shepard 2011); MT (Harp 2011); OK (Royer 2010); TX (Blanchard et al 1985); OH (Downer & Ebert 2014); WV (Butler 1992); OH (Nault et al 1…		ME NH VT MA CT RI NY PA NJ DE MD VA NC SC GA FL AL MS LA OH WV KY TN IN IL IA MO AR MI WI MN ND SD NE KS TX OK AZ NM ID MT WY UT CO OR & AB SK MB ON QC NF[NL] NB NS PE	SE MA MW SW NE RM PW	NE MA SE GS LM UM GL PS SW RM PW SW RM	Wagner 2005, Rota et al 2016	x	Acronicta (Acronicta) americana (Harris); Apatela americana var obscura H.Edwards; Acronicta americana americana (Harris 1841); Acronicta americana obscura (Edwards 1886) (Apatela); Acronicta americana eldora (Smith 1905) (Acronycta); Acronycta acericola Guenée 1852	15	30	Betulaceae Cornaceae Cupressaceae Ericaceae Fabaceae Fagaceae Hamamelidaceae Juglandaceae Malvaceae[Tiliaceae] Oleaceae Platanaceae Rosaceae Salicaceae Sapindaceae[Aceraceae][Hippocastanaceae] Ulmaceae	Acer Aesculus Alnus Amelanchier Betula Caragana Carpinus Carya Castanea Cercis Cornus Corylus Crataegus Fagus Fraxinus Hamamelis Juglans Juniperus Malus Platanus Populus Prunus Quercus Robinia Rubus Salix Sorbus Tilia Ulmus Vaccinium	.Acer..Aesculus..Alnus..Amelanchier..Betula..Caragana..Carpinus..Carya..Castanea..Cercis..Cornus..Corylus..Crataegus..Fagus..Fraxinus..Hamamelis..Juglans..Juniperus..Malus..Platanus..Populus..Prunus..Quercus..Robinia..Rubus..Salix..Sorbus..Tilia..Ulmus..Vaccinium.	polyphagous on trees & shrubs (Forbes 1954); generalist on wide variety of hardwood trees and shrubs in eastern North America, but Pacific Northwest appears to mostly feeding on Salicaceae (Crabo et al 2014); polyphagous (Schmidt & Anweiler 2020); leaves (FG Browne 1968); leaves (Wagner et al 2011)	Poole 1989; Tietz 1972 (Aesculus hippocastanum, Castanea dentata, Castanea sativa, Fagus grandifolia, Fagus sylvatica, Quercus alba, Quercus coccinea, Quercus macrocarpa, Quercus palustris, Quercus rubra, Quercus velutina, & others); Rings et al 1992 (Castanea dentata, Quercus sp., & others); Forbes 1954; Kimball 1965; Crabo et al 2014 (Populus sp., Salix sp.); Raizenne 1952 (Acer sp., Castanea s…	range reported here limited to USA & Canada, but may extend farther south	Va	Macromoth	Owlet Moths, Dagger Moths	Contiguous USA & Canada	native	x
200283	931449	931419.74	9232	X	Noctuidae	Acronictinae	Acronicta atristrigatus (Smith, 1900)	(Anytus)	17.5-18.8mm [FW] [male & female averages] (Schmidt & Anweiler 2020)	TX (types); AZ (Walsh 2011); TX (Knudson & Bordelon 1999); central TX west to UT & southern CA, including CO NM AZ NV (Schmidt & Anweiler 2020); = TX AX NM CO UT CA NV		TX AX NM CO UT CA NV	SW PW RM	SW PW RM		x	Acronicta (Nagnicosta) atristrigatus (Smith); Anytus astrigatus of authors [no date]	1	1	Fagaceae	Quercus	.Quercus.		Schmidt & Anweiler 2020 (Quercus dumosa, Quercus virginiana)	range reported here limited to USA & Canada, but may extend farther south	Va	Macromoth	Owlet Moths, Dagger Moths	Contiguous USA	native	x
200284	931481	931481	9267	X	Noctuidae	Acronictinae	Acronicta barnesii Smith, 1897	(Acronycta)	19-19.7mm [FW] [male & female averages] (Schmidt & Anweiler 2020)	CO (types); CO (Gillette 1898); CO (Harp 2013); dry montane woodland habitats of the great Basin, icluding CO AZ NV, & "undoubtedly" UT, with no records from CA (Schmidt & Anweiler 2020); = CO UT AZ NV		CO UT AZ NV	SW RM PW	SW RM PW		x	Acronicta (Simyra) barnesii Smith	2	2	Betulaceae Rosaceae	Alnus Sorbus	.Alnus..Sorbus.		Poole 1989 (Alnus sp., Sorbus sitchensis var. grayi); Schmidt & Anweiler 2020 (immature stages unknown or misindentified Acronicta perdita); [Schmidt & Anweiler (2020) does not specifically refute these records, nor are they repeated in Acronicta perdita, retain here pending clarification]	range reported here limited to USA & Canada, but may extend farther south	Va	Macromoth	Owlet Moths, Dagger Moths	Contiguous USA	native	x
200285	931451	931419.76	9234	X	Noctuidae	Acronictinae	Acronicta beameri Todd, 1958	(Acronycta)	17.4-19.25mm [FW] [male & female averages] (Schmidt & Anweiler 2020)	Huachuca Mountains AZ (types); AZ (Walsh 2011); AZ (MEM 2006); Cochise, Pima & Santa Cruz counties AZ, into Sonora & Durango Mexico (Schmidt & Anweiler 2020); = AZ		AZ	SW	SW	Rota et al 2016	x	Acronicta (Magnicosta) beameri Todd	1	1	Fagaceae	Quercus	.Quercus.		Schmidt & Anweiler 2020 (Quercus sp.)	includes Neotropical records	Va	Macromoth	Owlet Moths, Dagger Moths	Contiguous USA	native	x
200286	931429	931434.8	9208	Birch Dagger	Noctuidae	Acronictinae	Acronicta betulae Riley, 1884	(Acronycta)	35-40mm [WS] (Covell 1984); 18-22mm [TL] (Leckie & Beadle 2018) & (Beadle & Leckie 2012); 17.3-18.2mm [FW] [male & female averages] (Schmidt & Anweiler 2020)	DC (types); WI to NH south to FL & TX [in east] (Wagner et al 2011); NH to FL west to WI MS & TX (Covell 1984); NH to FL & WI to TX (Heppner 2007); LA (Landau & Prowell 1999b); MD-Plummer's Island (Pogue 2008); northcentral FL (Austin 2010); GA (Adams 2000); OK (Royer 2008); MN (Quinn & Danielson 2009); VA (Ludwig 2009); OH (Downer & Ebert 2014); GA - NH to FL to TX (Adams 2013); TX (Knudson & Bo…	[fugitive] MN	NH MA CT RI NY PA NJ DE MD VA NC SC GA FL AL MS LA WV KY TN OH IN IL MI WI MO AR OK TX	MW MA SE SW NE	NE MA SE GS LM UM GL SW	Tietz 1952, Poole 1989	x	Acronicta (Agriopodes) betulae Riley	1	1	Betulaceae	Betula	.Betula.		Tietz 1972 (Betula nigra); Rings et al 1992 (Betula nigra, Betula sp.); Wagner et al 2011 (Betula nigra); Schmidt & Anweiler 2020 (appears to specialist on Betula nigra)	range reported here limited to USA & Canada, but may extend farther south	Va	Macromoth	Owlet Moths, Dagger Moths	Contiguous USA	native	x
200287	931448	931448	9231.1	X	Noctuidae	Acronictinae	Acronicta browni Mustelin & Leuschner, 2000	(Acronicta)	31.5-35.5mm [WS] & 15.5-17.5mm [FW] (Mustelin et al 2000) & (Schmidt & Anweiler 2020)	CA (types); Mountains of Riverside County & San Diego County (Mustelin et al 2000); southern CA (Powell & Opler 2009); CA (Mustelin et al 2000); Penisular Ranges of Riverside, Imperial & San Diego counties, into Baja California Mexico (Schmidt & Anweiler 2020); = CA		CA	PW	PW		x	Acronicta (Agriopodes) browni Mustelin & Leuschner					NULL		unknown (Schmidt & Anweiler 2020)	includes Neotropical records	NULL	Macromoth	Owlet Moths, Dagger Moths	Contiguous USA	native	x
200288	931472	931419.79	9255	Frosty Dagger, Charred Dagger	Noctuidae	Acronictinae	Acronicta brumosa Guenée, 1852	(Acronycta)	18-20mm [TL] (Leckie & Beadle 2018); 18.8-20mm [FW] [male & female averages] (Schmidt & Anweiler 2020)	North America [TX type for Acronicta persuasa] (types): NJ to FL, and west to CO (Forbes 1954); CO to MO south to TX and also NJ to FL & Gulf States [in east] (Wagner et al 2011); NJ to FL & CO to CA (Heppner 2007); northcentral FL (Austin 2010); GA - NJ to FL to CA (Adams 2013); NJ (Moulding & Maenjian 1979); AZ (Walsh 2011); LA (Prowell 2001); NJ (Darlington 1952); NJ (Muller 1965); ME (Brower …	[fugitive] ME OH	NJ DE MD VA NC SC GA FL AL MS LA MO AR KS	MW MA SE SW	MA SE GS LM PS SW	Darlington 1952	x	Acronicta (Lepitoreuma) brumosa Guenée; Acronicta brumosa brumosa (Guenée 1852); Acronicta brumosa persuasa (Harvey 1875) (Apatela); [NOTE: Acronicta liturata (Smith 1897) now valid species per (Schmidt & Anweiler 2020)]	1	1	Fagaceae	Quercus	.Quercus.	restricted to Quercus (Schmidt & Anweiler 2020)	Poole 1989; Tietz 1972 (Quercus sp., & others); Heppner 2007 (Betula sp., Carya sp., Corylus sp., Hamamelis sp., Prunus domestica, Quercus sp., Rubus allegheniensis, Rubus idaeus ssp. strigosus, Salix sp.); Schmidt & Anweiler 2020 (only oaks, Quercus laevis, Quercus marilandica, Quercus sp.); [exclude all non-Quercus records]	range reported here limited to USA & Canada, but may extend farther south	Va	Macromoth	Owlet Moths, Dagger Moths	Contiguous USA	native	x
200289	931460	931434.2	9246	Clear Dagger	Noctuidae	Acronictinae	Acronicta clarescens Guenée, 1852	(Acronycta)	35-43mm [WS] [for Acronycta pruni] (Covell 1984); 20-22mm [TL] (Leckie & Beadle 2018)	NY (types); ON to ME to FL & TX (Wagner 2005); WI to eastern Canada south to FL & TX [in east] (Wagner et al 2011); ME & ON to FL west to NE & TX [for Acronicta pruni] (Covell 1984); NS to FL & WI to TX (Heppner 2007); OK (Royer 2008); MN (Quinn & Danielson 2009); OH (Rings et al 1987); northcentral FL (Austin 2010); GA - NS to FL to TX (Adams 2013); OH (Downer & Ebert 2014); LA (Prowell 2001); N…	[fugitive] MO AR NE KS OK TX & MB QC NB NS	ME NH VT MA CT RI NY PA NJ DE MD VA NC SC GA FL AL MS LA WV KY TN OH IN IL IA MN MI WI & ON	MW MA SE NE	NE MA SE GS LM UM GL	Forbes 1954, Heitzman 1961	x	Acronicta (Agriopodes) clarescens Guenée; Acronicta centriferruginea Strand 1916; [undescribed] prunata Barnes & Benjamin 1924; Acronycta pruni Harris 1869 [Hodges #9240]; Acronycta smithii Butler 1893; Acronycta pruni form prunata Barnes & Benjamin 1926	1	9	Rosaceae	Amelanchier Aronia[=Photinia] Cotoneaster Crataegus Malus Prunus Pyrus Rosa Sorbus	.Amelanchier..Aronia..Cotoneaster..Crataegus..Malus..Prunus..Pyrus..Rosa..Sorbus.	woody members of Rosaceae (Wagner et al 2011)	Tietz 1972 (Betula alleghaniensis, Malus pumila, Prunus serotina, Sorbus americana); Rings et al 1992 (Amelanchier sp., Aronia sp., Fagus grandifolia, Malus sp., Prunus americana, Prunus cerasus, Prunus domestica, Prunus mahaleb, Prunus pensylvanica, Prunus serotina, Prunus serrulata, Prunus subhirtella); Poole 1989 (Pyrus sp., Prunus sp.); Raizenne 1952 (Betula sp., Fagus sp., Prunus sp.); Talla…	range reported here limited to USA & Canada, but may extend farther south	Va	Macromoth	Owlet Moths, Dagger Moths	Contiguous USA	native	x
200290	931436	931444.6	9219	Connected Dagger	Noctuidae	Acronictinae	Acronicta connecta Grote, 1873	(Acronycta)	30-35mm [WS] (Covell 1984); 19-20mm [TL] (Leckie & Beadle 2018) & (Beadle & Leckie 2012); 15.5-16.2mm [FW] [male & female averages] (Schmidt & Anweiler 2020)	NY [Mexico type for Apatela rapidan, UT type for Acronicta albina] (types); SD to Canada to FL & TX (Wagner 2005); ON to Great Lakes, central New England south to FL & TX [in east] (Wagner et al 2011); NY & ON to FL west to SD & TX (Covell 1984); ON to FL & SD to TX (Heppner 2007); OK (Royer 2008); GA - ON to FL to TX (Adams 2013); OH (Downer & Ebert 2014); OH (Rings 2001); TX (Blanchard et al 19…		NH MA CT RI NY PA NJ DE MD VA NC SC GA FL AL MS LA OH WV KY TN IN IL IA MO AR MI WI MN ND SD NE KS TX OK AZ NM CO UT WY & ON QC	MW MA SE SW NE RM	NE MA SE GS LM UM GL PS SW RM	Poole 1989	x	Acronicta (Agriopodes) connecta (Grote); Acronicta rapidan (Dyar); Acronicta connecta connecta (Grote 1873); Acronicta connecta albina McDunnough 1940; Apatela rapidan Dyar 1912 [Hodges#9220] [P3#931437]	1	1	Salicaceae	Salix	.Salix.		Wagner 2005 (Salix sp.); Tietz 1972 (Salix sp.); Rings et al 1992 (Salix sp.); Wagner et al 2011 (); Schmidt & Anweiler 2020 (Salix sp.)	includes Neotropical records	Va	Macromoth	Owlet Moths, Dagger Moths	Contiguous USA & Canada	native	x
200291	931467	931419.88	9249.1	Cryptic Oak Dagger	Noctuidae	Acronictinae	Acronicta cryptica Schmidt & Anweiler, 2020	(Acronicta)	16.3-17.1 mm [FW] [male & female averages] (Schmidt & Anweiler 2020)	ON (types) southern ON & Oceana County MI, "tentatively" includes records from eastern KY, eastern MO, eastern TN (Schmidt & Anweiler 2020); = MO KY TN MI & ON		MO KY TN MI & ON	MW	GL LM		x	Acronicta (Lepitoreuma) cryptica Schmidt & Anweiler					NULL	adult association with Quercus velutina with all locations (Schmidt & Anweiler 2020);		range reported here limited to USA & Canada, but may extend farther south	NULL	Micromoth	Owlet Moths, Dagger Moths	Contiguous USA & Canada	native	x
200292	931426	931426	9205.1	Blue-Gray Dagger	Noctuidae	Acronictinae	Acronicta cyanescens Hampson, 1909	(Acronycta)	17-23mm [FW] (Crabo et al 2014); 47mm [WS] (JC Miller & Hammond 2003)	BC [AZ type for Acronycta amicora, WA type for Acronycta metra, UT type for Acronycta turpis] (types); BC AB YT WA OR ID UT (Crabo et al 2014); CO (Harp 2008); BC (Lafontaine & Troubridge; MT CO (Harp 2013); YT BC AB with erroneous records from ON (Schmidt et al 2018g); AB (Pohl et al 2010); Cascade Range WA (Mustelin et al 2020); BC & extreme southwestern AZ south to northern NM & AZ, including …		WA OR CA NV ID UT CO MT NM AZ & YT BC AB	PW RM SW	RM PW SW		x	Acronicta (Acronicta) cyanescens Hampson; Acronycta amicora Smith 1911; Acronycta metra Smith 1911; Acronycta turpis Smith 1911	3	3	Rosaceae Rhamnaceae Salicaceae	Ceanothus Populus Salix	.Ceanothus..Populus..Salix.	primary host plants in Rosaceae, Rhamnaceae & Salicaceae (Schmidt & Anweiler 2020); appears to be specialist feeding on Ceanothus (Crabo et al 2014)	Crabo et al 2014 (Ceanothus velutinus, Ceanothus sp.); JC Miller & Hammond 2003 (Ceanothus velutinus); Schmidt & Anweiler 2020 (Populus tremuloides, Salix sp., notes Ceanothus record)	range reported here limited to USA & Canada, but may extend farther south	Va	Macromoth	Owlet Moths, Dagger Moths	Contiguous USA & Canada	native	x
200293	931492	931485.1	9277	Doll's Dagger	Noctuidae	Acronictinae	Acronicta dolli (Barnes & McDunnough, 1918)	(Merolonche)	17.3mm [FW] [male female averages] (Schmidt & Anweiler 2020); 37mm [WS] (Barnes & McDunnough 1918b)	Long Island NY (types); NY (Barnes & McDunnough 1918b); MN to PA Long Island, NY, NJ south to northern GA [in east] (Wagner et al 2011); GA - NY to WI to mountains of GA (Adams 2013); NJ (Muller 1965); records from ON are erroneous, but likely in NB (Schmidt et al 2018g); WI (Ferge et al 2018); Great Lakes & Appalachian region from NH to GA, including WI MI NY PA NJ MD WV VA NCGA & KY, no records…		NH MA CT NY PA NJ MD VA NC SC GA WV KY TN MI WI MN	NE MA SE MW	MA SE LM UM GL	Forbes 1954, Wagner et al 1995, Rota et al 2016	x	Acronicta (Simyra) dolli (Barnes & McDunnough)	4	4	Ericaceae Fagaceae Oleaceae Rosaceae	Fraxinus Prunus Quercus Vaccinium	.Fraxinus..Prunus..Quercus..Vaccinium.	& other woody plants (Wagner et al 2011)	Wagner et al 1995 (Quercus: coccinea/rubra, Vaccinium pallidum); Forbes 1954 (Vaccinium sp.); Wagner et al 2011 (Fraxinus sp., Prunus maritima, Quercus sp., Vaccinium sp.); Schmidt & Anweiler 2020 (Prunus maritima, Quercus sp., Vaccinium macrocarpon with single records on Fraxinus)	range reported here limited to USA & Canada, but may extend farther south	Va	Macromoth	Owlet Moths, Dagger Moths	Contiguous USA	native	x
200294	931483	931491.3	9269	X	Noctuidae	Acronictinae	Acronicta edolata (Grote, 1881)	(Apatela)	20.4-23mm [FW] [male & female averages] (Schmidt & Anweiler 2020)	AZ [UT type for Acronicta sagittata] (types); NM (Harp 2010); AZ (Walsh 2011); TX (Knudson 2000); TX (Knudson & Bordelon 1999); northern WY & northern UT through CO, western OK, NM AZ & western TX into Mexico (Schmidt & Anweiler 2020); = WY CO UT AZ NM TX		WY CO UT AZ NM TX	SW RM	SW RM		x	Acronicta (Simyra) edolata (Grote); Acronicta sagittata McDunnough 1940 [Hodges#931487] [P3#9273]					NULL	probably polyphagous on low-growing shrubs & herbaceous plants (Schmidt & Anweiler 2020)		includes Neotropical records	NULL	Macromoth	Owlet Moths, Dagger Moths	Contiguous USA	native	x
200295	931464	931419.84	9242	Exiled Dagger, Lesser Oak Dagger	Noctuidae	Acronictinae	Acronicta exilis Grote, 1874	(Acronycta)	26-33mm [WS] (Covell 1984); 13-16mm [TL] (Leckie & Beadle 2018); 14.4-14.8mm [FW] [male & female averages] (Schmidt & Anweiler 2020)	NY (types); Albany NY (Forbes 1954); WI to MA to FL & TX [in east] (Wagner et al 2011); ME to FL west to MO & TX (Covell 1984); VT (Grehan et al 1995b); ME to FL & IL to TX (Heppner 2007); GA - ME to FL to TX (Adams 2013); MN (Quinn & Danielson 2009); NJ (Moulding & Maenjian 1979); MD-Plummer's Island (Pogue 2008); ME (Brower 1974); AR (Lovely & Ettman 2013); VA (Ludwig 2009); VT (Grehan et al 19…	[fugitive] ME	MA CT RI NY PA NJ DE MD VA NC SC GA FL AL MS LA WV KY TN OH IN IL IA MN MI WI MO AR TX OK & MB ON	MW MA SE SW NE	NE MA SE GS LM UM GL SW	Poole 1989,	x	Acronicta (Lepitoreuma) exilis Grote 1874	1	1	Fagaceae	Quercus	.Quercus.	Quercus primary host plant (Schmidt & Anweiler 2020); leaves (Wagner et al 2011)	Rings et al 1992 (Quercus sp.); Heppner 2007 (Quercus sp.); Schmidt & Anweiler 2020 (Quercus alba)	range reported here limited to USA & Canada, but may extend farther south	Va	Macromoth	Owlet Moths, Dagger Moths	Contiguous USA & Canada	native	x
200296	931479	931491.2	9265	X	Noctuidae	Acronictinae	Acronicta extricata (Grote, 1882)	(Apatela)	21-21.5mm [FW] [male & female averages] (Schmidt & Anweiler 2020)	TX (types); NM (Snow 1883); CO (Kendell et al 1981); TX (Knudson & Bordelon 1999); central TX & adjacent OK (Schmidt & Anweiler 2020); = TX OK [& fugitive] CO NM	[fugitive] CO NM	TX OK	SW	SW		x	Acronicta (Simyra) extricata (Grote)					NULL			range reported here limited to USA & Canada, but may extend farther south	NULL	Macromoth	Owlet Moths, Dagger Moths	Contiguous USA	native	x
200297	931434	931434	9214	Hazel Dagger, Corylus Dagger	Noctuidae	Acronictinae	Acronicta falcula (Grote, 1877)	(Apatela)	15.3-16.5mm [FW] [male & female averages] (Schmidt & Anweiler 2020)	IL (type); eastern MA to MS SD & IA (Forbes 1954); MB to MA south to NJ, OH & IL [in east] (Wagner et al 2011); Pacific Northwest & ? (Lafontaine & Schmidt 2010); CO (Harp 2013); NJ (Muller 1965); OK (Royer 2008); NH (Mello 1999); UT (Harp 2014); AB (Pohl et al 2010); OH (Rings et al 1992); MB ON, records from AB refer to Acronicta mansueta (Schmidt et al 2018g); WI (Ferge et al 2018); TX OK [in …	[fugitive] CO UT TX OK IA	NH MA CT RI NY PA NJ OH IN IL MI WI MN & MB ON	NE MW MA	NE MA UM GL		x	Acronicta (Agriopodes) falcula (Grote)	2	2	Betulaceae Hamamelidaceae	Corylus Hamamelis	.Corylus..Hamamelis.	[some host plant records may belong in Acronicta parallela or Acronicta mansueta]	Poole 1989 (Hamamelis sp.); Forbes 1954 (Corylus sp.); Tietz 1972 (Corylus sp.); Rings et al 1992 (Corylus sp.); Leckie & Beadle 2018 (Prunus sp. records for TX & OK); Wagner et al 2011 (Corylus americana, Corylus cornuta); Schmidt & Anweiler 2020 (cites Corylus records but notes that habitat is not typical for adult occurance biomes)	range reported here limited to USA & Canada, but may extend farther south	Va	Macromoth	Owlet Moths, Dagger Moths	Contiguous USA & Canada	native	x
200298	931442	931432.1	9281	The Green Marvel	Noctuidae	Acronictinae	Acronicta fallax (Herrich-Schaffer, [1854])	(Diphthera)	31-36mm [WS] (Covell 1984); 17-20mm [TL] (Leckie & Beadle 2018) & (Beadle & Leckie 2012); 15.5-16.1mm [FW] [male & female averages] (Schmidt & Anweiler 2020)	TN [MB type for Moma geminata ] (types); NS to FL, IL & TX (Forbes 1954); MB to NS south to FL & TX [in east] (Wagner et al 2011); "throughout our area" [eastern USA] (Covell 1984); NS to FL & WI to TX (Heppner 2007); AL (Grisham 2000); AR (Dodd et al 2011); northcentral FL (Austin 2010); GA - NS to FL to TX (Adams 2013); OH (Downer & Ebert 2014); AR (Allen & Brown 1991); VA (Ludwig 2009); NB (Th…	[fugitive] NE SD IA	ME NH VT MA CT RI NY PA NJ DE MD VA NC SC GA FL AL MS LA WV KY TN OH IN IL MI WI MN MO AR OK TX KS ND & AB SK MB ON QC NF[NL] NB NS PE	NE MA MW SE SW	NE MA SE GS LM UM GL PS SW	Tietz 1952, Rota et al 2016	x	Acronicta (Agriopodes) fallax (Herrich-Schaffer); Agriopodes fallax (Herrich-Schaffer); Moma geminata Smith 1903 [Hodges #9282]	1	1	Adoxaceae[Caprifoliaceae]	Viburnum	.Viburnum.	leaves (Schmidt & Anweiler 2020)	Poole 1989 (Viburnum dentatum); Tietz 1972 (Viburnum dentatum, Populus sp.); Kimball 1965 (Viburnum sp.); McCabe 1991 [captive reared ] (Viburnum nudum cassinoides); Schmidt et al 2014a [NOT Populus]; Powell & Opler 2009 (Viburnum sp.); Schmidt & Anweiler 2020 (Viburnum dentatum, Viburnum nudum cassinoides, Viburnum sp., but Populus records likely erroneous)	range reported here limited to USA & Canada, but may extend farther south	Va	Macromoth	Owlet Moths, Dagger Moths	Contiguous USA & Canada	native	x
200299	931458	931427.1	9241	Fragile Dagger	Noctuidae	Acronictinae	Acronicta fragilis (Guenée, 1852)	(Microcoelia)	29-32mm [WS] (Covell 1984); 15-17mm [TL] (Beadle & Leckie 2012); 15-18mm [FW] (Crabo et al 2014); 14.4-15.4mm [FW] [male & female averages] (Schmidt & Anweiler 2020); 34-38mm [WS] [for Acronicta fragilis fragiloides] (Barnes & Benjamin 1924)	NY [BC type for Apatela fragilis fragiloides, NY type for Acronicta atrior, & QC type for Bryophila spectans] (types); BC to NS south through New England, KY to mountains of GA [in east] (Wagner et al 2011); NF to FL, west across Canada south to KY & MN (Covell 1984); MT (Harp 2013); NF to FL & BC to OR (Heppner 2007); BC AB SK WA OR CA ID MT (Crabo et al 2014); VA (Stein 1993); OR (Grimble et al…		ME NH VT MA CT RI NY PA NJ DE MD VA NC SC GA WV KY WV TN OH IN IL IA MI WI MN ND SD WA OR CA ID MT CO & BC AB SK MB ON QC NF[NL] NB NS	NE MW MA SE RM PW	NE MA SE LM UM GL PS RM PW	Poole 1989, Zhang 1994	x	Acronicta (Hyboma) fragilis (Guenée); Apatele fragilis Guenée; Acronicta fragilis fragilis (Guenée 1852); Acronicta fragilis minella (Dyar 1898) (Apatela); Acronicta fragilis fragiloides (Barnes & Benjamin 1924) (Apatela); Acronicta atrior Franclemont 1938; Bryophila spectans Walker 1861	4	11	Betulaceae Nyssaceae[Cornaceae] Rosaceae Salicaceae	Alnus Amelanchier Betula Crataegus Malus Nyssa Prunus Pyrus Rosa Sorbus Salix	.Alnus..Amelanchier..Betula..Crataegus..Malus..Nyssa..Prunus..Pyrus..Rosa..Sorbus..Salix.	primary host plants in Betulaceae, Rosaceae & Salicaceae (Schmidt & Anweiler 2020); polyphagous on trees & shrubs (Forbes 1954); generalist on a wide variety of hardwood trees & shrubs (Crabo et al 2014); leaves (Wagner et al 2011)	Tietz 1972 (Amelanchier alnifolia var. semiintegrifolia, Betula sp., Crataegus douglasii, Malus pumila, Prunus domestica, Sorbus americana); Poole 1989 (Pyrus sp., Rosa sp.); Robinson et al 2002 [for Acronicta fragilis (Alnus incana ssp. rugosa, Amelanchier sp., Betula alleghaniensis, Betula papyrifera, Betula populifolia, Malus sp., Picea glauca, Prunus pensylvanica, Salix sp., Sorbus sp.) & [fo…	range reported here limited to USA & Canada, but may extend farther south	Va	Macromoth	Owlet Moths, Dagger Moths	Contiguous USA & Canada	native	x
200300	931438	931419.71	9221	Funerary Dagger, Paddle Caterpillar	Noctuidae	Acronictinae	Acronicta funeralis Grote & Robinson, 1866	(Acronycta)	32-40mm [WS] (Covell 1984); 17-21mm [TL] (Leckie & Beadle 2018) & (Beadle & Leckie 2012); 17-19mm [FW] (Powell & Opler 2009); 16-20mm [FW] (Crabo et al 2014); 34mm [WS] (JC Miller & Hammond 2003); 15.8-17mm [FW] [male & female averages] (Schmidt & Anweiler 2020)	southern Canada to NC, MS & MO (Wagner 2005); Canada to GA,MS & TX [in east] (Wagner et al 2011); TX - state record (Blanchard & Knudson 1985a); NS to VA & KY, west across Canada south to MS & MO (Covell 1984); BC to NS, in west south through OR to central CA (Powell & Opler 2009); GA - ON to MS to MO (Adams 2013); OH (Downer & Ebert 2014); CA (Powell 2004); BC WA OR CA ID (Crabo et al 2014); MN …		ME NH VT MA CT RI NY PA NJ DE MD VA NC SC GA FL AL MS LA WV KY TN OH IN IL MI WI MN IA MO AR TX OK KS WA OR CA & BC AB SK MB ON QC NB NS	MW MA SE SW PW NE	NE MA SE GS LM UM GL PS SW PW		x	Acronicta (Jocheaera) funeralis Grote & Robinson; Acronicta fuscalis Barnes & Benjamin 1924	11	20	Betulaceae Cornaceae Ericaceae Fagaceae Hamamelidaceae Juglandaceae Nyssaceae[Cornaceae] Rosaceae Salicaceae Sapindaceae[Aceraceae] Ulmaceae	Acer Alnus Betula Carpinus Carya Cornus Corylus Crataegus Hamamelis Holodiscus Quercus Malus Nyssa Populus Prunus Rubus Salix Sorbus Ulmus Vaccinium	.Acer..Alnus..Betula..Carpinus..Carya..Cornus..Corylus..Crataegus..Hamamelis..Holodiscus..Quercus..Malus..Nyssa..Populus..Prunus..Rubus..Salix..Sorbus..Ulmus..Vaccinium.	primary host plants in Rosaceae (Schmidt & Anweiler 2020); polyphagous on trees & shrubs (Forbes 1954); variety of woody plants (Powell & Opler 2009); generalist on a wide variety of hardwood trees & shrubs (Crabo et al 2014)	Poole 1989; Tietz 1972 (Cornus alba var. alba[=Cornus sericea], Ulmus sp., & others); Rings et al 1992 (Holodiscus sp., & others); Forbes 1954; Heitzman & Heitzman 1987 (Ulmus sp., & others); Powell & Opler 2009 (Acer sp., Corylus sp., Quercus garryana, Vaccinium sp.); JC Miller 1995 (Corylus sp., Quercus alba, Vaccinium sp.); Shropshire 2009 (pers.obs.on Hamamelis sp., Nyssa sp.); Schmidt & Anwe…	range reported here limited to USA & Canada, but may extend farther south	Va	Macromoth	Owlet Moths, Dagger Moths	Contiguous USA & Canada	native	x
200301	931433	931433	9212	Gray Dagger	Noctuidae	Acronictinae	Acronicta grisea Walker, 1856	(Acronycta)	30-35mm [WS] (Covell 1984); 18-20mm [TL] (Beadle & Leckie 2012); 17-18mm [FW] (Powell & Opler 2009); 17-19mm [FW] (Crabo et al 2014); 40mm [WS] (JC Miller & Hammond 2003)	ON [CO type for Acronicta revellata, QC type for Acronycta pudorata, AB type for Acronycta tartarea (types); Canada to MA & Great Lake States, Adirondack, rare south of NY [in east] (Wagner et al 2011); LB to CT west across Canada, south to MN (Covell 1984); southwestern Canada to NF south in east to CT & MN, in west south to CA (Powell & Opler 2009); CO MT (Harp 2013); LB to NY & MB to IA, stray…	[fugitive] IA IN OK AR	ME VT NH MA CT NY PA MD WV MI WI MN OH SD WA OR CA ID MT UT CO WY NM & NT BC AB SK MB ON QC LB[NL] NF[NL] NB NS PE	MW MA NE SW RM PW	NE MA UM GL PS SW RM PW	Forbes 1954, Wagner 2005, Smith 1899, Rota et al 2016	x	Acronicta (Agriopodes) grisea Walker; Acronicta grisea grisea (Walker 1856); Acronicta grisea revellata (Smith 1897) (Acronycta); Acronycta pudorata Morrison 1875; Acronycta tartarea Smith 1903 [Hodges #9213]	6	16	Betulaceae Adoxaceae[Caprifoliaceae] Cornaceae Rosaceae Salicaceae Ulmaceae	Alnus Amelanchier Betula Carpinus Cornus Corylus Cotoneaster Malus Populus Prunus Pyrus Rosa Salix Sorbus Ulmus Viburnum	.Alnus..Amelanchier..Betula..Carpinus..Cornus..Corylus..Cotoneaster..Malus..Populus..Prunus..Pyrus..Rosa..Salix..Sorbus..Ulmus..Viburnum.	primary host plants in Betulaceae & Salicaceae (Schmidt & Anweiler 2020); polyphagous on trees & shrubs (Forbes 1954); generalist on many kinds of hardwood trees & shrubs (Crabo et al 2014); leaves (Wagner et al 2011)	Poole 1989; Tietz 1972; Forbes 1954; Robinson et al 2002 (Quercus rubra & others); Powell & Opler 2009 (Alnus sp., Betula sp., Salix sp.); Tallamy per. obs. (Cotoneaster sp.); Poole 1989 [for Acronicta tartarea Smith] (Pyrus); Raizenne 1952 (Alnus sp., Betula sp., Fagus sp., Prunus sp., Quercus sp., Ulmus sp.); Crabo et al 2014 (Alnus sp., Betula sp., Populus sp., Salix sp.); JC Miller & Hammond …	range reported here limited to USA & Canada, but may extend farther south	Va	Macromoth	Owlet Moths, Dagger Moths	Contiguous USA & Canada	native	x
200302	931461	931434.5	9248	Witch Hazel Dagger	Noctuidae	Acronictinae	Acronicta hamamelis Guenée, 1852	(Acronycta)	38-45mm [WS] [for Acronicta subochrea] (Covell 1984); 17.8mm [FW] [average] (Schmidt & Anweiler 2020)	PA [ON NY types for Acronycta subochrea] (types); WI & NS to FL & KY (Wagner 2005); WI to NS to FL & TX [in east] (Wagner et al 2011); NS to FL west to WI & KY [for Acronicta subochrea Grote] (Covell 1984); NS to FL & WI to CO to TX (Heppner 2007); GA - NS to FL to CO (Adams 2013); NY (Lienk et al 1991); MD-Plummer's Island (Pogue 2008); ME (Brower 1974); VA WV (Butler et al 2001); MI (Profant 19…	[fugitive] KS	ME NH VT MA CT RI NY PA NJ DE MD VA NC SC GA FL AL MS LA WV KY TN OH IN IL IA MI WI MO AR TX & ON QC NS	MW MA SE SW NE	NE MA SE GS LM UM GL PS SW	Poole 1989	x	Acronicta (Agriopodes) hamamelis Guenée; Acronycta subochrea (Grote); Apatela hamamelis f. guyasuta Chermock & Chermock 1940; Acronycta subochrea Grote 1874 [Hodges #9253]; Apatela hamamelis guyasuta Chemock & Chemock 1940	1	1	Hamamelidaceae	Hamamelis	.Hamamelis.	lists only Hamamelis (Wagner et al 2011)	Forbes 1954 (Hamamelis sp.); Tietz 1972 (Aesculus hippocastanum, Betula sp., Castanea dentata, Hamamelis virginiana, Quercus sp.); Poole 1989 [for Acronicta subochrea Grote] (Corylus sp.); Heppner 2007 (Aesculus hippocastanum, Betula sp., Castanea dentata, Hamamelis virginiana, Quercus sp.); Schmidt & Anweiler 2020 (only verified records are for Hamamelis virginiana, other records likely erroneou…	range reported here limited to USA & Canada, but may extend farther south	Va	Macromoth	Owlet Moths, Dagger Moths	Contiguous USA & Canada	native	x
200303	931445	931441.2	9229	Speared Dagger, Cherry Dagger, Dart Dagger	Noctuidae	Acronictinae	Acronicta hasta Guenée, 1852	(Acronycta)	34-45mm [WS] (Covell 1984); 22-23mm [TL] (Leckie & Beadle 2018) & (Beadle & Leckie 2012); 19-20mm [FW] (Crabo et al 2014); 19.6-20.7mm [FW] [male & female averages] (Schmidt & Anweiler 2020)	North America (types); [NB type for Acronycta furcifera, MB type for Acronycta manitoba, NJ type for Acronycta wanda]; Canada to FL & AR (Wagner 2005); Canada to FL & TX, including MO NJ [in east] (Wagner et al 2011); PA (Tietz 1952); ME & ON to FL west to WI KS AR & MS (Covell 1984); MT (Harp 2013); ON to FL & WI to TX (Heppner 2007); BC [for Acronicta furcifera] (Lafontaine & Troubridge 1998); …	[fugitive] NV	ME NH VT MA CT RI NY PA NJ DE MD VA NC SC GA FL AL MS LA WV KY TN OH IN IL IA MI WI MO AR TX OK KS NE ND MT CO WA ID MN & BC AB SK MB ON QC NB NS PE	MW MA SE SW NE RM PW	NE MA SE GS LM UM GL PS SW RM PW	Poole 1989, Zhang 1994, Rota et al 2016	x	Acronicta (Agriopodes) hasta Guenée; Apatele hasta (Guenée); Acronycta furcifera Guenée 1852 [Hodges #9228]; Acronycta manitoba Smith 1897; Acronycta wanda Buchholz 1917	1	1	Rosaceae	Prunus	.Prunus.	specialist on Prunus (Crabo et al 2014); primary host plants in Rosaceae (Schmidt & Anweiler 2020); leaves (Wagner et al 2011)	Rings et al 1992 (Prunus americana, Prunus pensylvanica, Prunus serotina, Prunus virginiana, Prunus sp., Quercus rubra); Tietz 1972 [for Acronicta furcifera (Guenée)] (Prunus pensylvanica, Prunus serotina, Prunus virginiana, Prunus sp.); Poole 1989 [for Acronicta furcifera (Guenée)] (Prunus sp.); Robinson et al 2002 [for Acronicta furcifera (Guenée)] (Prunus pensylvanica, Prunus virginiana, Querc…	range reported here limited to USA & Canada, but may extend farther south	Va	Macromoth	Owlet Moths, Dagger Moths	Contiguous USA & Canada	native	x
200304	931422	931422	9201	Frosted Dagger, Hoary Alder Dagger	Noctuidae	Acronictinae	Acronicta hastulifera (J.E.Smith, 1797)	(Phalaena)	22.9-23.7mm [FW] [male & female averages] (Schmidt & Anweiler 2020)	GA (types): PA (Tietz 1952); ON QC & MA to GA (Forbes 1954); rare in OH (Rings et al 1992); ON to GA [in east] (Wagner et al 2011); GA - Canada to GA (Adams 2013); ME (Brower 1974); KS (Fitch 1965); KS (Snow 1875); MI (Moore 1955); CT (Britton 1920); ON, known records from MB QC are erroneous, but it is likely in QC (Schmidt et al 2018g); OH (Rings et al 1992); south to northern GA AL MS & easter…	[fugitive] KS MI	ME NH VT MA CT RI NY PA NJ DE MD VA NC SC GA FL AL MS LA OH WV KY TN & ON	MA MW SE NE	NE MA SE GS UM LM		x	Acronicta (Acronicta) hastulifera (Smith); Acronicta haustulifera (J.E.Smith, 1797)	1	2	Betulaceae	Alnus Betula	.Alnus..Betula.	leaves (Wagner et al 2011)	Poole 1989; Tietz 1972; Wagner et al 1997; Schmidt & Anweiler 2020 (only confirmed records are for Alnus sp., including Alnus serrulata & single recod for Betula nigra); [exclude Aesculus Acer Castanea Populus Salix Tilia & Ulmus, unconfirmed host plants possibly refer to Acronicta insita]	range reported here limited to USA & Canada, but may extend farther south	Va	Macromoth	Owlet Moths, Dagger Moths	Contiguous USA & Canada	native	x
200305	931459	931427.2	9241.1	Heitzman's Dagger	Noctuidae	Acronictinae	Acronicta heitzmani Covell & Metzler, 1992	(Acronicta)	13.6-13.8mm [FW] [male & female averages] (Schmidt & Anweiler 2020)	Ozarks & Ohio River Valley [in east] (Wagner et al 2011); MO AR IL KY OH (Covell & Metzler 1992); OH (Summerville et al 1999); AR (Lovely & Ettman 2013); GA (Adams 2013); MB ON (Schmidt et al 2018g); AR (Lovely & Ettman 2018); core population MO & AR to WV & northern GA, including OH IN IL KY with scattered records from NE SD ON MB (Schmidt & Anweiler 2020); = infer: MO AR TN KY WV OH IN IL GA NE…	[possibly] PA NY MI WI MN NC IA	MO AR TN KY WV OH IN IL GA NE SD & MB ON	MW SE	SE LM UM PS	Stanton et al 2003	x	Acronicta (Hyboma) heitzmani Covell & Metzler					NULL	unknown (Wagner et al 2011)		range reported here limited to USA & Canada, but may extend farther south	NULL	Macromoth	Owlet Moths, Dagger Moths	Contiguous USA & Canada	native	x
200306	931464	931419.85	9242.1	Medium Oak Dagger, Medium Dagger	Noctuidae	Acronictinae	Acronicta immodica Schmidt & Anweiler, 2020	(Acronicta)	17.3-17.9mm [FW] [male & female averages] (Schmidt & Anweiler 2020)	ON (types) Great Lakes to FL Panhandle, including ON NY MA NJ PA MD VA NC GA AL MS MI OH IL KY TN AR MO TX (Schmidt & Anweiler 2020); = infer: MA CT RI NY PA NJ DE MD VA NC SC GA FL AL MS MI LA OH IL IN WV KY TN AR MO TX		MA CT RI NY PA NJ DE MD VA NC SC GA FL AL MS MI LA OH IL IN WV KY TN AR MO TX	NE MA SE MW SW	NE MA SE UM LM GL SW		x	Acronicta (Lepitoreuma) immodica Schmidt & Anweiler	1	1	Fagaceae	Quercus	.Quercus.		Schmidt & Anweiler 2020 (Quercus alba)	range reported here limited to USA & Canada, but may extend farther south	Va	Micromoth	Owlet Moths, Dagger Moths	Contiguous USA	native	x
200307	931474	931474	9257	Yellow-Haired Dagger	Noctuidae	Acronictinae	Acronicta impleta Walker, 1856	(Acronicta)	38-50mm [WS] (Covell 1984); 21-27mm [TL] (Leckie & Beadle 2018) & (Beadle & Leckie 2012); 16-22mm [FW] (Powell & Opler 2009); 20-22mm [FW] (Crabo et al 2014); 48mm [WS] (JC Miller & Hammond 2003)	North America [CO type for Acronicta illita, PA type for Acronicta impleta krautwormi & Acronycta luteicoma] (types); Canada to FL & TX (Wagner 2005); BC to NS south to FL & TX [in east] (Wagner et al 2011); "throughout our area" [eastern USA] (Covell 1984); ranges widely in eastern & western North America from southwestern Canada to southern CA, LA & FL (Powell & Opler 2009); CO (Harp 2013); NS …	[fugitive] NV	ME NH VT MA CT RI NY PA NJ DE MD VA NC SC GA FL AL MS LA OH WV KY TN IN IL IA MO AR MI WI MN ND SD NE KS TX OK AZ NM ID MT WY UT CO OR WA CA & BC AB SK MB ON QC LB[NL] NB NS PE	NE MW MA SE SW RM PW	NE MA SE GS LM UM GL PS SW RM PW		x	Acronicta (Simyra) impleta Walker; Acronicta impleta ab krautwormi Chermock; Acronicta impleta impleta (Walker 1856); Acronicta impleta illita (Smith 1897) (Acronycta); [undescribed] krautwormi Chermock 1927; Acronycta luteicoma Grote & Robinson 1870	14	25	Betulaceae Cornaceae Ericaceae Fagaceae Hamamelidaceae Juglandaceae Malvaceae[Tiliaceae] Nyssaceae[Cornaceae] Lauraceae Oleaceae Rosaceae Salicaceae Sapindaceae[Aceraceae] Ulmaceae	Acer Alnus Betula Carya Corylus Cornus Crataegus Fraxinus Hamamelis Juglans Ligustrum Liquidambar Malus Nyssa Oxydendrum Populus Prunus Quercus Rosa Sassafras Salix Sorbus Tilia Vaccinium Ulmus	.Acer..Alnus..Betula..Carya..Corylus..Cornus..Crataegus..Fraxinus..Hamamelis..Juglans..Ligustrum..Liquidambar..Malus..Nyssa..Oxydendrum..Populus..Prunus..Quercus..Rosa..Sassafras..Salix..Sorbus..Tilia..Vaccinium..Ulmus.	polyphagous on tree & shrubs (Poole 1989); wide variety of woody broad-leaved trees (Powell & Opler 2009); and other woody plants (Wagner et al 2011); generalist on many hardwood trees & shrubs (Crabo et al 2014); broad generalist with regional preferences (Schmidt & Anweiler 2020)	Poole 1989; Tietz 1972 (Crataegus sp., Quercus robur, Quercus sp. & others); Rings et al 1992; Forbes 1954; Wagner et al 1995; Powell & Opler 2009 (Betula sp., Populus sp., Salix sp., Ulmus sp.); Heppner 2007 (Ligustrum sp., Quercus sp., Quercus robur & others); JC Miller & Hammond 2003 (Alnus rubra); Wagner et al 2011 (Acer sp., Alnus sp., Betula sp., Carya sp., Cornus sp., Corylus sp., Hamameli…	range reported here limited to USA & Canada, but may extend farther south	Va	Macromoth	Owlet Moths, Dagger Moths	Contiguous USA & Canada	native	x
200308	931477	931477	9261	Impressive Dagger, Printed Dagger	Noctuidae	Acronictinae	Acronicta impressa Walker, 1856	(Acronycta)	18-24mm [TL] (Beadle & Leckie 2012); 15-16mm [FW] (Powell & Opler 2009); 15-18mm [FW] (Crabo et al 2014); 38mm [WS] (JC Miller & Hammond 2003); 15.8-16.6mm [FW] [male & female averages] [Acronicta impressa impressa] & 16.9-17.3mm [FW] [male & female averages [Acronicta impressa dolorosa] (Schmidt & Anweiler 2020)	ON [QC type for Apatela distans, BC type for Acronycta dolorosa, AB type for Acronycta emaculata, ON type for Acronycta fasciata, PA type for Apatela lemmeri, NY type for Acronicta scintillans, MA type for Acronycta verrillii, NT type for Apatela acla] (types); PA (Tietz 1952); YT to NF south to PA & CO (Lafontaine & Wood 1997); Transcontinental, south in east to FL & TX [in east] (Wagner et al 2…	[fugitive] SC GA FL AL MS LA TX OK NE KS	ME NH VT MA CT RI NY PA NJ DE MD VA NC OH WV KY TN IN IL IA MO AR MI WI MN ND SD AZ NM ID MT WY UT CO OR WA CA NV AK & YT NT BC AB SK MB ON QC LB[NL] NF[NL] NB NS PE	NE MW MA SE SW RM PW AK	NE MA SE LM UM GL PS SW RM PW AK	Wagner 2005, Rota et al 2016	x	Acronicta (Simyra) impressa Walker; Acronicta impressa impressa Walker; Acronicta impressa dolorosa Dyar; Acronycta alpina Freyer 1858; Noctua auricoma of authors not Fabricius 1787; Apatela distans Grote 1879; Acronycta dolorosa Dyar 1904; Acronycta emaculata Smith 1897; Acronycta fasciata Walker 1856; Apatela lemmeri Chermock & Chermock 1940; Acronicta scintillans Franclemont 1938; Acronicta ve…	13	24	Apocynaceae Betulaceae Cornaceae Ericaceae Fagaceae Grossulariaceae Hamamelidaceae Myricaceae Pinaceae Rosaceae Salicaceae Ulmaceae Urticaceae	Alnus Amelanchier Apocynum Betula Cornus Corylus Fagus Hamamelis Larix Malus Myrica Populus Prunus Purshia Pyrus Quercus Ribes Rosa Rubus Salix Spiraea Ulmus Urtica Vaccinium	.Alnus..Amelanchier..Apocynum..Betula..Cornus..Corylus..Fagus..Hamamelis..Larix..Malus..Myrica..Populus..Prunus..Purshia..Pyrus..Quercus..Ribes..Rosa..Rubus..Salix..Spiraea..Ulmus..Urtica..Vaccinium.	primary host plants in Betulaceae Ericaceae & Salicaceae (Schmidt & Anweiler 2020); polyphagous on tree & shrubs (Poole 1989); generalist on wide variety hardwood trees & shrubs (Crabo et al 2014); both subspecies polyphagous (Schmidt & Anweiler 2020)	Tietz 1972 (Corylus sp., Hamamelis virginiana, Malus pumila, Populus sp., Prunus domestica, Ribes rubrum, Rosa sp., Rubus allegheniensis, Rubus idaeus, Salix sp.); Rings et al 1992 (Alnus incana ssp. rugosa, Alnus sp., Amelanchier sp., Betula papyrifera, Betula sp., Corylus sp., Fagus grandifolia, Malus sp., Myrica gale, Populus balsamifera, Populus grandidentata, Populus tremuloides, Populus sp.…	range reported here limited to USA & Canada, but may extend farther south	Va	Macromoth	Owlet Moths, Dagger Moths	Contiguous USA, Canada & AK	native	x
200309	931467	931419.87	9249	Southern Oak Dagger, Eclipsed Oak Dagger, Small Oak Dagger	Noctuidae	Acronictinae	Acronicta increta Morrison, 1875	(Acronycta)	35mm [WS] (Forbes 1954); 15-20mm [TL] (Leckie & Beadle 2018) & (Beadle & Leckie 2012); 28-36mm [WS] [for Acronicta inclara] (Covell 1984); 16.4-17.6mm [FW] [male & female averages] (Schmidt & Anweiler 2020)	NY [NY type for Acronicta inclara] (types); Canada to FL & TX, including PA & MO [in east] (Wagner et al 2011); MA to FL & MB to NM (Heppner 2007); GA - NS to FL to AR (Adams 2013); OH (Downer & Ebert 2014); LA (Landau & Prowell 1999a); [Prowell 2001 removes LA record by Landau & Prowell 1999a]; AR (Allen & Brown 1991); WV (Butler 1992); OH (Rings et al 1991); VT (Grehan et al 1995b); VT (Griggs …	[fugitive] NM	ME NH VT MA CT RI NY PA NJ DE MD VA NC SC GA FL AL MS LA WV KY TN OH IN IL MI WI MN IA MO AR TX OK KS NE SD ND WY & SK MB ON QC NB NS PE	NE MW MA SE SW RM	NE MA SE GS LM UM GL PS SW RM	Poole 1989, Zhang 1994, Wagner 2005	x	Acronicta (Lepitoreuma) increta Morrison; Acronicta increta Morrison 1874; Acronicta inclara Smith 1900 [Hodges#9250] [P3#931468]; Acronycta inclara race inconstans Smith; Acronycta inconstans Smith 1911	2	5	Betulaceae Fagaceae	Betula Castanea Corylus Fagus Quercus	.Betula..Castanea..Corylus..Fagus..Quercus.	Fagus & Quercus stellata records possible represent distinct species (Wagner et al 2011); primary host plants in Betulaceae & Fagaceae (Schmidt & Anweiler 2020)	McCabe 1991 [captive reared] (Corylus cornuta); Forbes 1954 [for Acronicta inclara] (Betula sp., Castanea sp., Quercus sp.); Heppner 2007 [for Acronicta inclara] (Betula sp., Castanea sp., Quercus sp.); Wagner et al 2011 (Betula sp., Castanea sp., Corylus sp., Fagus sp., Quercus alba, Quercus stellata, Quercus velutina, Quercus sp.); Butler & Strazanac 2000 (Quercus alba, Quercus sp.); Lill 2008 …	range reported here limited to USA & Canada, but may extend farther south	Va	Macromoth	Owlet Moths, Dagger Moths	Contiguous USA & Canada	native	x
200310	931428	931434.7	9207	Unmarked Dagger	Noctuidae	Acronictinae	Acronicta innotata (Guenée, 1852)	(Acronycta)	35-40mm [WS] (Covell 1984); 19-22mm [TL] (Beadle & Leckie 2012); 19-21mm [FW] (Powell & Opler 2009); 16-23mm [FW] (Crabo et al 2014); 18.9-22.8mm [FW] [male & female averages] (Schmidt & Anweiler 2020)	North America [BC type for Apatela innotata var. griseor] (types); NS QC & ON south to NJ, west to MB (Forbes 1954); MB to NF south to mountains of GA [in east] (Wagner et al 2011); NF to NC west to MB & KY (Covell 1984); central BC to NS, south to OR (Powell & Opler 2009); MT (Harp 2013); OH (Rings & Metzler 1990); WV (Butler 1992); NC (Backstrom & Lynch 2011); VA (Stein 1993); MN (Quinn & Danie…		ME NH VT MA CT RI NY PA NJ DE MD VA NC SC GA WV KY TN IN IA OH MI WI MN WA OR ID MT & BC AB SK MB ON QC LB[NL] NF[NL] NB NS PE	NE MA SE MW PW RM	NE MA SE LM UM GL RM PW	Rota et al 2016, Poole 1989	x	Acronicta (Agriopodes) innotata (Guenée); Diphthera graefii Grote 1864; Apatela griseor Dyar 1904	3	7	Betulaceae Rosaceae Salicaceae	Alnus Amelanchier Betula Populus Prunus Salix Sorbus	.Alnus..Amelanchier..Betula..Populus..Prunus..Salix..Sorbus.	primarily on Betulaceae & Salicaceae (Crabo et al 2014); primarily Betula (Powell & Opler 2009); primary host plants in Betulaceae & Salicaceae (Schmidt & Anweiler 2020)	Tietz 1972 (Abies balsamea, Betula sp., Carya sp.); Rings et al 1992 (Alnus incana ssp. rugosa, Betula papyrifera, Betula populifolia, Betula sp., Carya sp., Populus tremuloides, Populus balsamifera, Prunus pensylvanica, Salix sp.); Raizenne 1952 (Betula sp.); Powell & Opler 2009 (Alnus sp., Betula sp., Salix sp.); Crabo et al 2014 (Betula sp., Populus tremuloides); Schmidt & Anweiler 2020 (Alnus…	range reported here limited to USA & Canada, but may extend farther south	Va	Macromoth	Owlet Moths, Dagger Moths	Contiguous USA & Canada	native	x
200311	931423	931423	9202	Large Gray Dagger	Noctuidae	Acronictinae	Acronicta insita Walker, 1856	(Acronycta)	45-50mm [WS] [for Acronicta dactylina] (Covell 1984); 24-29mm [TL] [for Acronicta dactylina] (Beadle & Leckie 2012); 21-24mm [FW] [for Acronicta dactylina] & [for Acronicta hesperida] (Powell & Opler 2009); 24-26mm [FW] [for Acronicta dactylina] (Crabo et al 2014); 53mm [WS] [for Acronicta dactylina] (JC Miller & Hammond 2003)	ON (types); ON NY CO (Hampson 1909); NY IL SD (JB Smith & Dyar 1899); described from ON, very old records, current status not established [for Acronicta insita insita (Walker)] (Schmidt et al 2018g); MB to NF through Great Lakes to northern GA, FL record doubtful [for Acronicta dactylina] (Wagner 2005); MB to NF south to IL and mountains of GA [in east] [for Acronicta dactylina] (Wagner et al 201…		ME NH VT NY PA IL MI WI MN ND SD NE AZ WA OR CA ID MT CO WY AK & BC AB SK MB ON QC NF[NL] NB NS PE	NE MA MW SW RM PW	NE MA UM GL PS SW RM PW		x	Acronicta (Acronicta) insita Walker; Apatele dactylina (Grote); Acronicta dactylina Grote 1874 [Hodges#9203] [P3#931424]; Acronycta hesperida Smith 1897 [Hodges #9204]; Acronicta insita denvera (Smith 1905) (Acronycta); Acronicta insita insita (Walker 1856); [NOT Acronicta insita Smith & Dyar]	2	4	Betulaceae Salicaceae	Alnus Betula Populus Salix	.Alnus..Betula..Populus..Salix.	primary host plants in Betulaceae & Salicaceae, exclude single host records for Prunus, Cornus & Acer as incidental (Schmidt & Anweiler 2020); polyphagous on forest trees [for Acronicta dactylina] (Zhang 1994); various hardwood trees and shrubs [for Acronicta dactylina] (Crabo et al 2014); leaves [for Acronicta dactylina] (Wagner et al 2011)	Poole 1989 (Populus sp.); Poole 1989 [for Acronicta dactylina] (Alnus sp., Salix sp.); Tietz 1972 [for Acronicta dactylina] (Crataegus sp., Betula papyrifera, Betula pubescens var. pubescens, Populus sp., Salix sp., Trifolium pratense, ); Rings et al 1992 [for Acronicta dactylina] (Acer saccharum, Alnus incana, Alnus incana ssp. rugosa[=Alnus rugosa], Alnus sp., Betula papyrifera, Betula populifo…	range reported here limited to USA & Canada, but may extend farther south	Va	Macromoth	Owlet Moths, Dagger Moths	Contiguous USA, Canada & AK	native	x
200312	931493	931477.2	9280	Henry's Marsh Moth, Cattail Caterpillar	Noctuidae	Acronictinae	Acronicta insularis (Herrich-Schäffer, 1868)	(Tapinostola)	35-40mm [WS] [for Simyra henrici] (Covell 1984); 20-22mm [TL] (Leckie & Beadle 2018) & (Beadle & Leckie 2012); 17-20mm [FW] (Powell & Opler 2009); 16-20mm [FW] (Crabo et al 2014); 17.9-19.4mm [FW] [male & female averages] (Schmidt & Anweiler 2020)	Cuba -lost [AZ type for Ommatostolidea julitae, MA type for Ablepharon fumosum, NY type for Leucania henrici & Leucania evanida, Mexico type for Simyra unifacta] (types); Canada to FL & TX [in east] [for Simyra insularis = S.henrici] (Wagner et al 2011); "throughout our area" [eastern USA] [for Simyra henrici] (Covell 1984); southern OR east to western TX & CA, then east to NS & ME, including AZ …		ME NH VT MA CT RI NY PA NJ DE MD VA NC SC GA FL AL MS LA OH WV KY TN IN IL IA MO AR MI WI MN ND SD NE KS TX OK AZ NM ID MT WY UT CO OR WA CA NV & BC AB SK MB ON QC NB NS	MA MW SE SW NE RM PW	NE MA SE GS LM UM GL PS SW RM PW	Wagner 2005, Zhang 1994	x	Acronicta (Simyra) insularis (Herrich-Schäffer); Simyra henrici (Grote); Simyra insularis insularis (Herrich-Schäffer 1868); Simyra insularis julitae (Benjamin 1933) (Ommatostolidea); Simyra albovenosa of authors not Goeze 1781 [extralimital]; Leucania evanida Grote 1873; Ablepharon fumosum Morrison 1874; Leucania henrici Grote 1873 [Hodges #9280]; Simyra unifacta Dyar 1912	7	12	Cyperaceae Juncaceae Lythraceae Poaceae Polygonaceae Salicaceae Typhaceae	Carex Juncus Lythrum Persicaria[=Polygonum] Polygonum[unresolved] Populus Salix Secale Sorghum Triticum Typha Zea	.Carex..Juncus..Lythrum..Persicaria..Polygonum.[unassigned]..Populus..Salix..Secale..Sorghum..Triticum..Typha..Zea.	grasses & sedges (Panzer et al 2003); Polyphagous -on trees and shrubs (Forbes 1954); grasses, cattails, forbs, sedges, low-growing woody species (Wagner et al 2011); various low plants, grasses (Powell & Opler 2009); generalist on wide variety of marsh vegetation (Crabo et al 2014); polyphagous (Schmidt & Anweiler 2020); prefer wet land Graminoids (Schmidt & Anweiler 2020)	Crumb 1956; Poole 1989; Tietz 1972; Rings et al 1992; Zhang 1994; Forbes 1954; Powell & Opler 2009 (Polygonum sp., Typha sp.); Crabo et al 2014 (Carex sp., Polygonum sp., Salix sp., Typha sp.); Harms & Grodowitz 2009 [for Simyra henrici] (Cephalanuths occidentalis, Persicaria hydropiperoides[=Polygonum hydropiperoides, Polygonum sp.[unresolved], Populus sp., Salix caroliniana, Typha latifolia) & …	includes Neotropical records	Va	Macromoth	Owlet Moths, Dagger Moths	Contiguous USA & Canada	native	x
200313	931454	931441.3	9237	Interrupted Dagger	Noctuidae	Acronictinae	Acronicta interrupta Guenée, 1852	(Acronycta)	35-42mm [WS] (Covell 1984); 21mm [TL] (Leckie & Beadle 2018) & (Beadle & Leckie 2012); 18.3-18.8mm [FW] [male & female averages] (Schmidt & Anweiler 2020)	KY [NJ type for Acronycta elisabeta, type for Acronicta elizabeta, MA type for Acronycta sagittaria] (types); MB to NS to GA & AR (Wagner 2005); MB to NS south to FL & TX [in east] (Wagner et al 2011); NS to GA "FL?" west to MB NE & AR (Covell 1984); NS to FL & MB to TX (Heppner 2007); northcentral FL (Austin 2010); GA - NS to FL to TX (Adams 2013); OH (Downer & Ebert 2014); LA (Prowell 2001); OH…	[fugitive] MT	ME NH VT MA CT RI NY PA NJ DE MD VA NC SC GA AL MS LA OH WV KY TN IN IL IA MO AR MI WI MN ND NE KS TX OK CO & AB SK MB ON QC NF[NL] NB NS PE	NE MW MA SE SW RM	NE MA SE GS LM UM GL PS SW RM	Poole 1989	x	Acronicta (Agriopodes) interrupta Guenée; Apatele interrupta (Guenée); Acronycta elisabeta Smith 1907; Acronicta elizabeta Barnes & McDunnough 1917; Acronycta occidentalis Grote & Robinson 1866; Acronycta sagittaria Harris 1869	6	13	Betulaceae Malvaceae[Tiliaceae] Oleaceae Rosaceae Salicaceae Ulmaceae	Amelanchier Aronia[=Photinia] Betula Fraxinus Ostrya Crataegus Malus Prunus Pyrus Sorbus Salix Tilia Ulmus	.Amelanchier..Aronia..Betula..Fraxinus..Ostrya..Crataegus..Malus..Prunus..Pyrus..Sorbus..Salix..Tilia..Ulmus.	primary host plants in Rosaceae, also uses Betulaceae & Ulmaceae (Schmidt & Anweiler 2020); polyphagous on trees & shrubs (Forbes 1954)	Tietz 1972 (Betula sp., Malus pumila, Malus sp., Prunus cerasus, Prunus domestica, Prunus maritima, Prunus serotina, Prunus sp., Pyrus communis, Quercus sp., Salix sp., Sorbus americana, Ulmus sp.); Rings et al 1992 (Betula alleghaniensis, Betula papyrifera, Malus pumila, Ostrya virginiana, Prunus americana, Prunus cerasus, Prunus pensylvanica, Prunus serotina, Prunus sibirica[=Prunus armeniaca v…	range reported here limited to USA & Canada, but may extend farther south	Va	Macromoth	Owlet Moths, Dagger Moths	Contiguous USA & Canada	native	x
200314	931444	931444	9227	Pleasant Dagger	Noctuidae	Acronictinae	Acronicta laetifica Smith, 1897	(Acronycta)	37-43mm [WS] (Covell 1984); 20-22mm [TL] (Leckie & Beadle 2018) & (Beadle & Leckie 2012); 19.2-20.2mm [FW] [male & female averages] (Schmidt & Anweiler 2020)	FL (types); southern Canada to FL & TX [in east] (Wagner et al 2011); NS to FL west to MB & TX (Covell 1984); NS to FL & MB to TX (Heppner 2007); northcentral FL (Austin 2010); GA - NS to FL to TX (Adams 2013); OH (Downer & Ebert 2014); NY (Lienk et al 1991); OH (Summerville et al 1999); VA WV (Butler et al 2001); VA (Ludwig 2009); OH (Rings et al 1987); MN (Quinn & Danielson 2009); LA (Prowell 2…	[fugitive] ND NE KS IA	ME NH VT MA CT RI NY PA NJ DE MD VA NC SC GA FL AL MS LA OH WV KY TN IN IL IA MO AR MI WI MN TX OK & MB ON QC NB NS	NE MW MA SE SW	NE MA SE GS LM UM GL SW	Wagner 2005, Poole 1989	x	Acronicta (Agriopodes) laetifica Smith	1	2	Betulaceae	Carpinus Ostrya	.Carpinus..Ostrya.	primary host plants in Rosaceae (Schmidt & Anweiler 2020)	Rings et al 1992 (Carya sp.); Forbes 1954 (Carya sp.); Wagner et al 2011 (Carpinus caroliniana, Ostrya sp., possibly Corylus americana, but Carya poor host); Schmidt & Anweiler 2020 (Carpinus sp., Ostrya sp., possibly Corylus, but Carya unlikely); [exclude Carya]	range reported here limited to USA & Canada, but may extend farther south	Va	Macromoth	Owlet Moths, Dagger Moths	Contiguous USA & Canada	native	x
200315	931488	931491.4	9274	Narrow-Winged Dagger, Lanceolate Dagger	Noctuidae	Acronictinae	Acronicta lanceolaria (Grote, 1875)	(Apatela)	22mm [TL] (Beadle & Leckie 2012); 20mm [FW] (Crabo et al 2014); 20.4-21.6mm [FW] [male & female averages] (Schmidt & Anweiler 2020)	MA (types); PA (Tietz 1952); ME to MB MO KS, also MA (in Forbes 1954, but not definitely in NY); MB to ME south to FL & TX [in east] (Wagner et al 2011); including: CT ME MA NH RI NY (Wagner et al 2003c); ME to FL & MB to AR (Heppner 2007); NJ (Muller 1965); ME to FL to AR (Adams 2013); CT ME MA NH RI NY (Wagner et al 2003c); BC AB MA WA (Crabo et al 2014); BC (Lafontaine & Troubridge 1998); ME (…	[fugitive] AR	ME NH VT MA CT RI NY PA NJ MI WI MO KS FL WA ID MT & BC AB SK MB ON QC NB NS	NE MW MA SE RM PW	NE MA SE LM GL PS SW RM PW	Darlington 1952, Rota et al 2016	x	Acronicta (Simyra) lanceolaria (Grote); Eulonche lanceolaria (Grote)	10	20	Asteraceae Betulaceae Ericaceae Fabaceae Fagaceae Myricaceae Pinaceae Plantaginaceae Rosaceae Salicaceae	Alnus Betula Comptonia Corylus Eubotrys Gaillardia Kalmia Larix Lespedeza Morella Picea Pinus Plantago Populus Prunus Rubus Quercus Salix Spiraea Vaccinium	.Alnus..Betula..Comptonia..Corylus..Eubotrys..Gaillardia..Kalmia..Larix..Lespedeza..Morella..Picea..Pinus..Plantago..Populus..Prunus..Rubus..Quercus..Salix..Spiraea..Vaccinium.	polyphagous on trees & shrubs (Poole 1989); general on low shrubs (Crabo et al 2014); polyphagous (Schmidt & Anweiler 2020)	Tietz 1972 (Comptonia sp., Gaillardia sp., Plantago sp., Prunus cerasus, Prunus serotina, Salix sp.); Kimball 1965 (Comptonia peregrina, Populus sp., Prunus avium, Salix sp., Vaccinium sp.); Ferguson 1975 (Alnus viridis ssp. crispa, Kalmia polifolia, Morella pensylvanica[=Myrica pensylvanica], Pinus resinosa); Robinson et al 2002 (Betula papyrifera, Larix sp., Populus sp.); Raizenne 1952 (Betula …	range reported here limited to USA & Canada, but may extend farther south	Va	Macromoth	Owlet Moths, Dagger Moths	Contiguous USA & Canada	native	x
200316	931425	931425	9205	Cottonwood Dagger	Noctuidae	Acronictinae	Acronicta lepusculina Guenée, 1852	(Acronycta)	40-50mm [WS] (Covell 1984); 24-27mm [TL] (Beadle & Leckie 2012); 18-20mm [FW] (Powell & Opler 2009); 18-19mm [FW] (Crabo et al 2014); 19.4-22.1mm [FW] [male & female averages] (Schmidt & Anweiler 2020)	North America [MO type for Acronycta populi & Acronycta tonitra, CA type for Apatela felina & Acronycta frigida & Acronycta pacifica, CO type for Acronycta cretata & Acronycta transversata, MT type for Acronycta cinderella, AB type for Acronycta insita var canadensis, IL type for Acronycta similana, IA type for Acronycta chionochroa] (types); BC to NS south to FL & TX [in east] (Wagner et al 2011…		ME NH VT MA CT RI NY PA NJ DE MD VA NC SC GA AL MS LA WV KY TN OH IN IL MI WI MN IA MO AR TX AZ WA OR CA ID MT WY CO KS NE SD ND & BC AB SK MB ON QC LB[NL] NB NS PE	MW MA SE SW NE RM PW	NE MA SE GS LM UM GL PS SW RM PW	Poole 1989	x	Acronicta (Acronicta) lepusculina (Guenée); Acronycta insita var canadensis Smith & Dyar; Acronicta lepusculina lepusculina (Guenée 1852); Acronicta lepusculina felina (Grote 1879) (Apatela); Acronycta canadensis Smith & Dyar 1898; Acronycta chionochroa Hampson 1909; Acronycta cinderella Smith 1897; Acronycta cretata Smith 1897; Acronycta populi Riley 1870; Acronycta similana Smith 1905; Acronyct…	2	3	Betulaceae Salicaceae	Betula Populus Salix	.Betula..Populus..Salix.	primarily Populus & Salix (Powell & Opler 2009); specialist on Salicaceae (Crabo et al 2014); polyphagous on shade trees (Zhang 1994)	Tietz 1972 (Abies balsamea, Populus deltoides, Populus tremuloides, Populus sp, Salix barclayi, Salix scouleriana, Salix sp.); Rings et al 1992 (Alnus sp., Betula papyrifera, Populus ×acuminata, Populus balsamifera, Populus balsamifera ssp. trichocarpa[= Populus trichocarpa], Populus deltoides, Populus grandidentata, Populus nigra, Populus tremuloides, Populus sp.); JC Miller 1995 (Ceanothus sp.)…	range reported here limited to USA & Canada, but may extend farther south	Va	Macromoth	Owlet Moths, Dagger Moths	Contiguous USA & Canada	native	x
200317	931480	931434.6	9266	Streaked Dagger	Noctuidae	Acronictinae	Acronicta lithospila Grote, 1874	(Acronycta)	34-42mm [WS] (Covell 1984); 18-23mm [TL] (Leckie & Beadle 2018) & (Beadle & Leckie 2012); 17.7-17.9mm [FW] [male & female averages] (Schmidt & Anweiler 2020)	NY (types); Canada to FL & TX, south of Cape Cod, MA [in east] (Wagner et al 2011); "throughout our area" [eastern USA] (Covell 1984); NS to FL & BC to CA (Heppner 2007); AR (Dodd et al 2011); GA - NS to FL to CA (Adams 2013); OH (Downer & Ebert 2014); MD-Plummer's Island (Pogue 2008); ME (Brower 1974); VA WV (Butler et al 2001); AR (Lovely & Ettman 2013); MI (Voss 1981); AR (Allen & Brown 1991);…		ME NH VT MA CT RI NY PA NJ DE MD VA NC SC GA AL MS LA WV KY TN OH IN IL MI WI MN IA MO NE KS AR OK & ON QC NB NS	NE MW MA SE SW	NE MA SE GS LM UM GL SW PS		x	Acronicta (Agriopodes) lithospila Grote	1	2	Fagaceae	Castanea Quercus	.Castanea..Quercus.	leaves (Wagner et al 2011)	Rings et al 1992 (Carya sp., Castanea dentata, Quercus rubra[=Quercus rubra var. ambigua]); Poole 1989 (Quercus sp.); Tietz 1972 (Castanea dentata, Quercus sp., Carya sp., Juglans sp.); Kimball 1965 (Carya sp., Castanea sativa); Forbes 1954 (Castanea sp.); Wagner et al 2011 (principlally Castanea sp., Quercus sp., but also reported on Carya sp., Juglans sp.); Schmidt & Anweiler 2020 (Quercus rubr…	range reported here limited to USA & Canada, but may extend farther south	Va	Macromoth	Owlet Moths, Dagger Moths	Contiguous USA & Canada	native	x
200318	931472	931419.8	9255.1	X	Noctuidae	Acronictinae	Acronicta liturata (Smith, 1897)	(Acronycta)	18.7-19.9mm [FW] [male & female averages] (Schmidt & Anweiler 2020)	CO (types); NM [for Acronicta brumosa Iiturata] (Harp 2008); CO & UT through mountain ranges to TX, AZ & western NM, including Mexico (Schmidt & Anweiler 2020); = TX AZ NM CO UT		TX AZ NM CO UT	RM SW	RM SW		x	Acronicta (Lepitoreuma) liturata (Smith); [valid species per (Schmidt & Anweiler 2020)]	1	1	Fagaceae	Quercus	.Quercus.		Schmidt & Anweiler 2020 (Quercus emoryi, & likely Quercus gambelii)	includes Neotropical records	Va	Micromoth	Owlet Moths, Dagger Moths	Contiguous USA	native	x
200319	931455	931444.4	9238	Lobelia Dagger, Greater Oak Dagger	Noctuidae	Acronictinae	Acronicta lobeliae Guenée, 1852	(Acronycta)	42-60mm [WS] (Covell 1984); 21-32mm [TL] (Leckie & Beadle 2018) & (Beadle & Leckie 2012); 22.8-25mm [FW] [male & female averages] (Schmidt & Anweiler 2020)	North America [NY type for Acronycta grotei] (types); Canada to FL & TX [in east] (Wagner et al 2011); "throughout our area" [eastern USA] (Covell 1984); AR (Lovely & Ettman 2013); OK (Royer 2008); NC (Backstrom & Lynch 2011); AR (Dodd et al 2011); MN (Quinn & Danielson 2009); GA - NS to FL to TX (Adams 2013); MA (Mello 2005a); OH (Downer & Ebert 2014); OH (Rings et al 1987); AR (Allen & Brown 19…		ME NH VT MA CT RI NY PA NJ DE MD VA NC SC GA FL AL MS LA OH WV KY TN IN IL IA MO AR MI WI MN ND SD NE KS TX OK WY & SK ON QC NB NS	NE MW MA SE SW RM	NE MA SE GS LM UM GL SW PS RM	Wagner 2005	x	Acronicta (Agriopodes) lobeliae Guenée; Acronycta grotei Butler 1893; Acronycta telum Guenée 1852 [prevously synnonym of Acronicta hasta]	1	1	Fagaceae	Quercus	.Quercus.	Prunus(?) (Hampson 1909); Quercus specialist (Wagner 2005); only Quercus (Wagner et al 2011); Quercus primary host plant (Schmidt & Anweiler 2020); [exclude Prunus, Carya]	Poole 1989 (Prunus sp.); Tietz 1972 (Prunus serotina, Quercus macrocarpa, Quercus sp.); Wagner et al 2011 (Quercus alba, Quercus rubra); Heppner 2007 (Prunus serotina, Quercus macrocarpa, Quercus sp.); Butler & Strazanac 2000 (Carya sp., Quercus alba, Quercus sp.); Lill 2008 (Quercus rubra); Schmidt & Anweiler 2020 (only Quercus sp., including red & white groups, but the Prunus record a misindent…	range reported here limited to USA & Canada, but may extend farther south	Va	Macromoth	Owlet Moths, Dagger Moths	Contiguous USA & Canada	native	x
200320	931478	931491.1	9264	Long-Winged Dagger, Darkish Dagger	Noctuidae	Acronictinae	Acronicta longa Guenée, 1852	(Acronycta)	32-44mm [WS] (Covell 1984); 18-24mm [TL] (Leckie & Beadle 2018) & (Beadle & Leckie 2012)	FL [NY type for Apatela pallidicoma, GA & FL type for Acronycta xylinoides ] (types); Canada to FL & TX [in east] (Wagner et al 2011); "throughout our area" [eastern USA] (Covell 1984); NS to FL & AB to TX (Heppner 2007); northcentral FL (Austin 2010); GA - NS to FL to TX (Adams 2013); MA (Mello 2005a); OH (Rings et al 1987); VA (Ludwig 2009); LA (Prowell 2001); LA (Prowell 2001); NJ (Muller 1965…		ME NH VT MA CT RI NY PA NJ DE MD VA NC SC GA FL AL MS LA WV KY TN OH IN IL MI WI MN IA MO AR TX ND SD NE KS OK & AB SK MB ON QC NB NS	NE MW MA SE SW	NE MA SE GS LM UM GL PS SW	Poole 1989, Zhang 1994, Wagner 2005	x	Acronicta (Simyra) longa (Guenée); Apatele longa (Guenée); Apatela longa form set Barnes & Benjamin 1927; Apatela pallidicoma Grote 1878; Apatela set Barnes & Benjamin 1927; Acronycta xyliniformis Guenée 1852; Acronycta xylinoides Guenée 1852	9	13	Anacardiaceae Betulaceae Adoxaceae[Caprifoliaceae] Cornaceae Ebenaceae Fagaceae Malvaceae Rosaceae Salicaceae	Alnus Cornus Betula Diospyros Gossypium Populus Prunus Quercus Rhus Rosa Rubus Salix Toxicodendron	.Alnus..Cornus..Betula..Diospyros..Gossypium..Populus..Prunus..Quercus..Rhus..Rosa..Rubus..Salix..Toxicodendron.	polyphagous on trees & shrubs (Forbes 1954); many other woody plants (Wagner et al 2011); polyphagous primarily on deciduous shrubs (Schmidt & Anweiler 2020)	Wagner 2005 (Betula sp., Prunus sp., Quercus sp., Rosa sp., Rubus sp.); Tietz 1972 (Betula sp., Diospyros virginiana, Gossypium hirsutum var. hirsutum[=Gossypium herbaceum], Prunus persica, Quercus sp., Rubus allegheniensis, Rubus idaeus, Rosa sp., Salix sp., Toxicodendron pubescens); Wagner et al 2011 (Alnus sp., Betula sp., Populus sp., Prunus sp., Quercus sp., Rosa sp., Rubus sp., Salix sp.); …	range reported here limited to USA & Canada, but may extend farther south	Va	Macromoth	Owlet Moths, Dagger Moths	Contiguous USA & Canada	native	x
200321	931489	931489	9275	X	Noctuidae	Acronictinae	Acronicta lupini Grote, 1873	(Acronycta)	15-17mm [FW] (Powell & Opler 2009); 16-19mm [FW] (Crabo et al 2014); 39-45mm [WS] & 18-21mm [FW] [for Acronicta australis] (Mustelin et al 2000); 36.5-38.8mm [FW] (Schmidt & Anweiler 2020)	CA [BC type for Merolonche atlinensis, CO type for Merolonche ursina, CA type for Merolonche australis] (types); BC (Barnes & Benjamin 1926d); BC & AB south to central CA UT & CO [for Meroonche lupini] (Powell & Opler 2009); YT & northern BC [for Acronicta atlinensis (Barnes & Benjamin 1926[1927]) : correct date maybe 1926] & Rocky Mountain Regions & LB [for Merolonche ursina] (Lafontaine & Wood …		WA OR CA NV ID MT WY UT CO SD AK & YT NT BC AB MB QC LB[NL] NF[NL]	MW PW RM AK	PS RM PW AK	Rota et al 2016	x	Acronicta (Simyra) lupini Grote; Acronicta australis (Mustelin & Leuschner); Merolonche australis Mustelin & Leuschner 2000 [Hodges#9279.1] [P3#931490]; Merolonche atlinensis Barnes & Benjamin 1926 [Hodges #9278]; Acronicta lupina McDunnough 1938; Merolonche ursina Smith 1898 [Hodges #9279]; Acronicta ursini Smith 1911	4	4	Fabaceae Lamiaceae Rosaceae Valerianaceae	Lupinus Mentha Sorbus Valerianella	.Lupinus..Mentha..Sorbus..Valerianella.	generalist on low herbaceous vegetation (Crabo et al 2014); probably polyphagous (Schmidt & Anweiler 2020)	Grimble et al 1992 [for Merolonche ursina] (Lupinus sp.); Poole 1989 [for Merolonche ursina] (Pyrus sp., Valerianella sp.); Powell & Opler 2009 (Sorbus sp.); Crabo et al 2014 (Lupinus sp.); Schmidt & Anweiler 2020 (Mentha sp., Sorbus sp., Valerianella[discussion includes speculation that correct host plant could be Valeriana], no records for Lupinus); [it appears Sorbus sp.[=Pyrus sp.] by (Schmid…	range reported here limited to USA & Canada, but may extend farther south	Va	Macromoth	Owlet Moths, Dagger Moths	Contiguous USA, Canada & AK	native	x
200322	931434	931427.4	9218	Gentle Dagger	Noctuidae	Acronictinae	Acronicta mansueta Smith, 1897	(Acronycta)	13-15mm [FW] (Powell & Opler 2009); 15.3-15.9mm [FW] [male & female averages] (Schmidt & Anweiler 2020)	WA (types); BC to SK, south to southern CA OR & ID (Powell & Opler 2009); BC AB SK WA OR CA ID MT UT NV (Crabo et al 2014); [eastern Great Plains (Lafontaine & Schmidt 2011)]; CO (Harp 2009); CA (Crabtree & Leuschner 2000); UT (Harp 2008); OR (Shepard 2011); BC (Lafontaine & Troubridge 1998); BC AB SK (Schmidt et al 2018g); eastern OR (Grimble et al 1992); core range south central BC to southern …		CA WA OR NV ID MT WY UT CO NM AZ & BC AB SK	RM PW SW	RM PW SW		x	Acronicta (Agriopodes) mansueta Smith; [in part moved to: Acronicta falcula]	1	1	Rosaceae	Prunus	.Prunus.	primary host plants in Rosaceae (Schmidt & Anweiler 2020)	Schmidt & Anweiler 2020 (Prunus subcordata in northeastern CA, likely other Prunus elsewhere)	range reported here limited to USA & Canada, but may extend farther south	Va	Macromoth	Owlet Moths, Dagger Moths	Contiguous USA & Canada	native	x
200323	931473	931419.78	9256	Marble Dagger	Noctuidae	Acronictinae	Acronicta marmorata Smith, 1897	(Acronycta)	16-19mm [FW] (Powell & Opler 2009); 17-20mm [FW] (Crabo et al 2014); 43mm [WS] (JC Miller & Hammond 2003); 18.7-19.4mm [FW] [male & female averages] (Schmidt & Anweiler 2020)	BC (types); BC to southern CA (Powell & Opler 2009); found in: BC WA OR CA (Crabo et al 2014); BC (Lafontaine & Troubridge 1998); CA (O'Neil & Johnson 2008); OR (Parsons et al 1991); CA (Powell 2004); BC with erroneous records from MB (Schmidt et al 2018g); BC to southern CA, including OR WA, but not MT (Schmidt & Anweiler 2020); = infer: WA OR CA & BC		WA OR CA & BC	PW	PW		x	Acronicta (Lepitoreuma) marmorata Smith	1	1	Fagaceae	Quercus	.Quercus.	specialist on deciduous Quercus (Crabo et al 2014)	Poole 1989 (Quercus sp.); JC Miller 1995 (Quercus alba); Powell & Opler 2009 (Quercus garryana); JC Miller & Hammond 2003 (Quercus garryana); Crabo et al 2014 (Quercus garryana, Quercus sp.); Schmidt & Anweiler 2020 (Quercus garryana)	range reported here limited to USA & Canada, but may extend farther south	Va	Macromoth	Owlet Moths, Dagger Moths	Contiguous USA & Canada	native	x
200324	931477	931477.1	9263.1	Light Know Grass	Noctuidae	Acronictinae	Acronicta menyanthidis (Esper, [1789])	(Noctua)	18mm [FW] [up to] (Schmidt & Anweiler 2020)	Germany [Scottland type for Acronycta menyanthidis var. scotica, England type for Acronycta menyanthidis var. obseleta & Acronycta menyanthidis var. suffusa Tutt 1891, Finland type for Acronicta fennica] (types); AK - previously incorrectly indentified as Acronicta impressa Walker (Ferris et al 2012); Holarctic, AK (Schmidt et al 2018g); interior AK in North America (Schmidt & Anweiler 2020); = AK		AK	AK	AK	Rota et al 2016	x	Acronicta (Simyra) menyanthidis Vieweg; Acronycta menyanthidis var. scotica Tutt 1888; Acronycta menyanthidis var. obseleta Tutt 1891; Acronycta menyanthidis var. suffusa Tutt 1891; Acronicta fennica de Lattin 1940; Acronicta menyanthidis Vieweg, 1790; Acronicta menyanthidis (Esper, 1790)	8	10	Betulaceae Ericaceae Lythraceae Myricaceae Primulaceae Rosaceae Salicaceae Scheuchzeriaceae	Betula Calluna Lythrum Lysimachia Myrica Potentilla Rubus Salix Scheuchzeria Vaccinium	.Betula..Calluna..Lythrum..Lysimachia..Myrica..Potentilla..Rubus..Salix..Scheuchzeria..Vaccinium.	broady polyphagous but prefer Calluna vulgaris, Myrica gale & Vaccinium (Schmidt & Anweiler 2020)	Schmidt & Anweiler 2020 (European records: Calluna vulgaris, Myrica gale, Vaccinium sp.); Seppänen 1970 (European records: Scheuchzeria palustris, Betula sp., Myrica gale, Salix sp., Salix pentandra, Salix repens, Salix myrsinifolia, Salix phylicifolia, Potentilla palustris, Rubus idaeus, Lythrum salicaria, Lysimachia vulgaris, Vaccinium sp., Vaccinium myrtillus, Vaccinium uliginosum)	Holarctic	Va	Macromoth	Owlet Moths, Dagger Moths	AK	native	x
200325	931465	931419.86	9244	Hesitant Dagger	Noctuidae	Acronictinae	Acronicta modica Walker, 1856	(Acronycta)	33-40mm [WS] (Covell 1984); 18-22mm [TL] (Leckie & Beadle 2018) & (Beadle & Leckie 2012); 30-43mm [WS] [for Acronicta haesitata] (Covell 1984); 24mm [TL] [for Acronicta haesitata] (Leckie & Beadle 2018) & [for Acronicta haesitata] (Beadle & Leckie 2012); 16.-18.1mm [FW] [male & female averages] (Schmidt & Anweiler 2020)	[PA type for PA (Tietz 1952); MN to ME south to FL & TX [in east] (Wagner et al 2011); MA & western QC to FL west to MN & TX (Covell 1984); QC to FL & MN to TX (Heppner 2007); OH (Downer & Ebert 2014); MD-Plummer's Island (Pogue 2008); GA - QC to FL to TX (Adams 2013); AR (Dodd et al 2011); OK (Royer 2008); NJ (Moulding & Maenjian 1979); OH (Rings et al 1987); VA (Ludwig 2009); VA WV (Butler et a…	[fugitive] ME MN OK KS NE ND	NH VT MA CT RI NY PA NJ DE MD VA NC SC GA FL AL MS LA WV KY TN OH IN IL IA MI WI MO AR TX & ON QC	NE MW MA SE SW	NE MA SE GS LM UM GL SW	Forbes 1954, Butler et al 2001	x	Acronicta (Lepitoreuma) modica Walker 1856; Acronicta haesitata (Grote) [Hodges#9245] [P3#931466]	1	1	Fagaceae	Quercus	.Quercus.	Quercus primary host plant (Schmidt & Anweiler 2020); leaves [for Acronicta haesitata] (Wagner et al 2011)	Rings et al 1992 (Quercus rubra, Quercus sp.); Poole 1989 (Quercus rubra); Tietz 1972 (Quercus rubra); Heppner 2007 (Quercus rubra, Quercus sp.); Butler & Strazanac 2000 (Quercus alba, Quercus-michauxii_OR_Quercus-montana[?=Quercus prinus]); Forbes 1954 [for Acronicta haesitata] (Quercus sp.); Rings et al 1992 [for Acronicta haesitata] (Quercus alba, Quercus rubra[=Quercus rubra var. ambigua]); R…	range reported here limited to USA & Canada, but may extend farther south	Va	Macromoth	Owlet Moths, Dagger Moths	Contiguous USA & Canada	native	x
200326	931453	931444.3	9236	Ochre Dagger	Noctuidae	Acronictinae	Acronicta morula Grote & Robinson, 1868	(Acronycta)	10-40mm [WS] (Covell 1984); 22-30mm [TL] (Leckie & Beadle 2018) & (Beadle & Leckie 2012); 22.1-23mm [FW] [male & female averages] (Schmidt & Anweiler 2020)	NY [MA type for Acronycta ulmi] (types); MB to NS to mountains of GA & TX (Wagner 2005); MB to NS south to FL & TX [in east] (Wagner et al 2011); NS to GA west to MB & TX (Covell 1984); NS to FL & MB to TX (Heppner 2007); OH (Downer & Ebert 2014); NY (Lienk et al 1991); OH (Rings & Metzler 1989); LA (Landau & Prowell 1999b); OH (Rings & Metzler 1990); OH (Rings et al 1987); GA - NS to FL to TX (A…		ME NH VT MA CT RI NY PA NJ DE MD VA NC GA AL MS LA OH WV KY TN IN IL IA MO AR MI WI MN ND SD NE KS TX OK & SK MB ON QC NB NS PE	NE MW MA SE SW	NE MA SE GS LM UM GL PS SW		x	Acronicta (Agriopodes) morula Grote & Robinson; Acronicta columboides Franclemont 1938; Acronycta ulmi Harris 1869	1	1	Ulmaceae	Ulmus	.Ulmus.	Ulmus primary host plant (Schmidt & Anweiler 2020); polyphagous on trees & shrubs (Forbes 1954)	Poole 1989 (Pyrus sp.); Tietz 1972 (Malus pumila, Tilia sp., Ulmus sp.); Rings et al 1992 (Crataegus sp., Malus sp., Tilia sp., Ulmus americana); Wagner et al 2011 (Ulmus sp., but Crataegus Malus Tilia records unverified); Raizenne 1952 (mainly Ulmus sp., with one Crataegus record); Schmidt & Anweiler 2020 (Ulmus americana only verified host, other Ulmus likely, but other records of Malus & Tilia…	range reported here limited to USA & Canada, but may extend farther south	Va	Macromoth	Owlet Moths, Dagger Moths	Contiguous USA & Canada	native	x
200327	931450	931419.75	9233	X	Noctuidae	Acronictinae	Acronicta nigrosuffusa Schmidt & Anweiler, 2020	(Acronicta)	19.8-21mm [FW] [male & female averages] (Schmidt & Anweiler 2020)	Huachuca Mountains Cochise County AZ (types); extreme southern AZ & adjacent Sonora Mexico (Schmidt & Anweiler 2020); = AZ		AZ	SW	SW		x	Acronicta (Magnicosta) nigrosuffusa Schmidt & Anweiler					NULL	presumably Quercus is primary host plant (Schmidt & Anweiler 2020)		includes Neotropical records	NULL	Micromoth	Owlet Moths, Dagger Moths	Contiguous USA	native	x
200328	931476	931477.4	9259	Night-Wandering Dagger, Burglar Dagger	Noctuidae	Acronictinae	Acronicta noctivaga Grote, 1864	(Acronycta)	33-37mm [WS] (Covell 1984); 20mm [TL] (Beadle & Leckie 2012); 16.5-17.5mm [FW] [male & female averages] (Schmidt & Anweiler 2020)	PA (types); Canada to FL & TX (Wagner 2005); MB to NS south to FL & TX [in east] (Wagner et al 2011); "throughout our area" [eastern USA] (Covell 1984); NS to FL & OR to NM (Heppner 2007); MA (Mello 2005a); ME (Brower 1974); AR (Lovely & Ettman 2013); VA (Ludwig 2009); LA (Landau & Prowell 1999b); AR (Dodd et al 2011); GA - NS to FL to NM (Adams 2013); NB (Thomas 1996); MI (Profant 1991); MI (Vos…	[fugitive] NM	ME NH VT MA CT RI NY PA NJ DE MD VA NC SC GA FL AL MS LA WV KY TN OH IN IL MI WI MN IA MO AR ND SD NE KS OK TX OR & MB ON QC NB NS PE	NE MW MA SE SW PW	NE MA SE GS LM UM GL PS SW PW	Poole 1989, Rota et al 2016	x	Acronicta (Simyra) noctivaga Grote	5	6	Apocynaceae Ericaceae Fagaceae Rosaceae Salicaceae	Apocynum Populus Quercus Salix Spiraea Vaccinium	.Apocynum..Populus..Quercus..Salix..Spiraea..Vaccinium.	primary host plants in Salicaceae (Schmidt & Anweiler 2020); polyphagous on herbs (Forbes 1954); probably polyphago5s on low growing shrubs & possibly herbs (Schmidt & Anweiler 2020); leaves (Wagner et al 2011)	Wagner 2005 (usually Populus sp.); McCabe 1991 [captive reared] (Apocynum androsaemifolium, Populus tremuloides, Quercus rubra, Salix bebbiana, Spiraea latifolia[=Spiraea alba var. latifolia], Vaccinium myrtilloides); Forbes 1954 (Populus); Schmidt & Anweiler 2020 (repeats McCabe 1991 records, but observes Populus record may be in doubt [but this conflicts with an earlier note stating primary hos…	range reported here limited to USA & Canada, but may extend farther south	Va	Macromoth	Owlet Moths, Dagger Moths	Contiguous USA & Canada	native	x
200329	931485	931485	9272	Smeared Dagger	Noctuidae	Acronictinae	Acronicta oblinita (J.E.Smith, 1797)	(Phalaena)	36-54mm [WS] (Covell 1984); 20-28mm [TL] (Leckie & Beadle 2018) & (Beadle & Leckie 2012); 16-18mm [FW] (Crabo et al 2014); 17.8-18.7mm [FW] [male & female averages] & 20.3-23.2mm [FW] [male & female averages of southern populations] (Schmidt & Anweiler 2020)	GA -lost [LA is type for Acronycta arioch, PA is type for Acronycta insolita] (types); Canada to FL & TX (Wagner 2005); southern Canada to FL & TX [in east] (Wagner et al 2011); "throughout our area" [eastern USA] (Covell 1984); GA to FL to TX, likely AR [for Acronicta arioch Strecker] (Heppner 2007); GA - GA to FL to AL [for Acronicta arioch Strecker] (Adams 2013); NS to FL & MB to TX, BC (Heppn…		ME NH VT MA CT RI NY PA NJ DE MD VA NC SC GA FL AL MS LA OH WV KY TN IN IL IA MO AR MI WI MN ND SD NE KS TX OK WA OR & BC AB SK MB ON QC NB NS PE	NE MW MA SE SW PW	NE MA SE GS LM UM GL PS SW PW	Zhang 1994, Rota et al 2016	x	Acronicta (Simyra) oblinita (Smith); Acronicta arioch (Strecker); Acronycta arioch Strecker 1898 [Hodges #9271]; Acronycta insolita Grote 1873; Acronycta salicis Harris 1869 (preoccupied)	28	42	Adoxaceae[Caprifoliaceae] Alismataceae Asparagaceae[Liliaceae] Betulaceae Cannaceae Caprifoliaceae Ericaceae Fagaceae Poaceae Juglandaceae Fabaceae Lythraceae Malvaceae Myricaceae Nymphaeaceae Oleaceae Onagraceae Pinaceae Polygonaceae Pontederiaceae Rosaceae Rubiaceae Salicaceae Sapindaceae[Aceraceae] Typhaceae Ulmaceae Urticaceae Vitaceae	Acer Alnus Asparagus Canna Cephalanthus Corylus Decodon Epilobium Fagopyrum Fragaria Gossypium Juglans Ligustrum Lonicera Malus Nuphar Myrica Persicaria[=Polygonum] Phaseolus Photinia Pinus Polygonum[unresolved] Pontederia Populus Prunus Pyracantha Pyrus Quercus Rhododendron Rubus Sagittaria Salix Spiraea Syringa Trifolium Triticum Typha Ulmus Urtica Viburnum Vitis Zea	.Acer..Alnus..Asparagus..Canna..Cephalanthus..Corylus..Decodon..Epilobium..Fagopyrum..Fragaria..Gossypium..Juglans..Ligustrum..Lonicera..Malus..Nuphar..Myrica..Persicaria..Phaseolus..Photinia..Pinus..Polygonum.[unassigned]..Pontederia..Populus..Prunus..Pyracantha..Pyrus..Quercus..Rhododendron..Rubus..Sagittaria..Salix..Spiraea..Syringa..Trifolium..Triticum..Typha..Ulmus..Urtica..Viburnum..Vitis..…	polyphagous on herbs (Forbes 1954), widely polyphagous Forbs, shrubs, trees (Wagner et al 2011); polyphagous on diverse array of plants (Schmidt & Anweiler 2020)	Poole 1989; Tietz 1972 (Myrica gale, Persicaria hydropiper[=Polygonum hydropiper], Persicaria punctata[=Polygonum punctatum], Quercus sp., & others); Rings et al 1992 (Polygonum sp. & others)); Forbes 1954; Heppner 2007 (Persicaria hydropiper[=Polygonum hydropiper], Persicaria punctata[= Polygonum punctatum], Photinia glabra, & adds: Canna Ligustrum Nuphar Pontederia Pyracantha Rhododendron); Cra…	range reported here limited to USA & Canada, but may extend farther south	Va	Macromoth	Owlet Moths, Dagger Moths	Contiguous USA & Canada	native	x
200330	931484	931484	9270	X	Noctuidae	Acronictinae	Acronicta othello Smith, 1908	(Acronycta)	18.9-19.3mm [FW] [male & female averages] (Schmidt & Anweiler 2020); 44mm [WS] (JB Smith 1908b)	San Diego CA (types); CA (JB Smith 1908b); including southern CA (Powell & Opler 2009); CA (Brown & Bash 2000); coastal chararral & canyons in southern CA from Sanata Barbara & Venture counties in to Baja California, Mexico (Schmidt & Anweiler 2020); = CA		CA	PW	PW		x	Acronicta (Simyra) othello Smith	4	5	Anacardiaceae Rhamnaceae Rosaceae Salicaceae	Ceanothus Cercocarpus Heteromeles[=Photinia] Malosma Salix	.Ceanothus..Cercocarpus..Heteromeles..Malosma..Salix.		McFarland 1965 ([=Photinia arbutifolia], Malosma laurina, Salix sp.); Schmidt & Anweiler 2020 (Heteromeles arbutifolia, Malosma laurina, Salix sp.) & [captive reared] (Ceanothus sp., Cercocarpus sp., "sumac"); [laurel sumac is common name of Malosma laurina]	includes Neotropical records	Va	Macromoth	Owlet Moths, Dagger Moths	Contiguous USA	native	x
200331	931463	931419.83	9243	Ovate Dagger, Epauleted Oak Dagger	Noctuidae	Acronictinae	Acronicta ovata Grote, 1873	(Acronycta)	28-35mm [WS] (Covell 1984); 15-18mm [TL] (Leckie & Beadle 2018); 15-19mm [TL] (Beadle & Leckie 2012); 16-16.4mm [FW] [male & female averages] (Schmidt & Anweiler 2020)	PA (types); MB to ME to NC & TX (Wagner 2005); Canada to mountains of NC [in east] (Wagner et al 2011); ME & southern ON to NC west to MB & TX (Covell 1984); MA (Mello 2005a); OH (Downer & Ebert 2014); MD-Plummer's Island (Pogue 2008); OH (Rings et al 1987); AR (Allen & Brown 1991); VA (Ludwig 2009); NJ (Moulding & Maenjian 1979); VA (Stein 1993); GA - ME to GA to TX (Adams 2013); AR (Dodd et al …		NH VT MA CT RI NY PA NJ DE MD VA NC SC GA WV KY TN OH IN IL MI WI IA MO AR & ON QC	NE MW MA SE	NE MA SE LM UM GL	Poole 1989, Rota et al 2016	x	Acronicta (Lepitoreuma) ovata Grote	5	7	Betulaceae Fagaceae Juglandaceae Nyssaceae[Cornaceae] Sapindaceae[Aceraceae]	Acer Betula Carya Castanea Fagus Nyssa Quercus	.Acer..Betula..Carya..Castanea..Fagus..Nyssa..Quercus.	Quercus primary host plant (Schmidt & Anweiler 2020)	Wagner 2005 (Castanea sp., Fagus sp., Quercus sp.); Tietz 1972 (Betula alleghaniensis, Betula sp., Castanea dentata, Fagus sp., Quercus sp.); Rings et al 1992 (Fagus grandifolia); Wagner et al 2011 (Castanea sp., Fagus sp., Quercus alba, Quercus rubra, Quercus sp.); Raizenne 1952 (Quercus sp.); Butler & Strazanac 2000 (Acer sp., Carya sp., Quercus alba, Quercus-michauxii_OR_Quercus-montana[?=Quer…	range reported here limited to USA & Canada, but may extend farther south	Va	Macromoth	Owlet Moths, Dagger Moths	Contiguous USA & Canada	native	x
200332	931434	931427.5	9215	X	Noctuidae	Acronictinae	Acronicta parallela (Grote, 1879)	(Apatela)	13-17mm [FW] (Crabo et al 2014); 13.8-15mm [FW] [male & female averages] (Schmidt & Anweiler 2020)	CO (types); CO (Gillette 1898); OK (Royer 2010); SD (Royer 2004); KS (Walkden 1937); adjacent parts of the USA, unconfirmed records from MB, likely from SK (Schmidt et al 2018g); TX (Knudson & Bordelon 1999); KS NE (Walkden & Whelan 1942); core range central Great Plains & TX Panhandle, also found in MN & eastern MO, eastern CO, inlcuding ND SD NE KS OK with isolated records from western MI & nor…		MI MN IL MO ND SD NE KS OK TX CO	RM SW MW	RM SW GL UM LM PS		x	Acronicta (Agriopodes) parallela (Grote); [valid spacies (Lafontaine & Schmidt 2011) - formerly in Acronicta falcula]					NULL	possibly primary host plants in Rosaceae (Schmidt & Anweiler 2020)		range reported here limited to USA & Canada, but may extend farther south	NULL	Macromoth	Owlet Moths, Dagger Moths	Contiguous USA	native	x
200333	931456	931419.72	9238.1	X	Noctuidae	Acronictinae	Acronicta perblanda Ferguson, [1989]	(Acronicta)	10.5-13mm [FW] (Ferguson 1988)	SC FL LA MO NC (types); Cartaret Countu NC & Stoddard county MO south to northern FL & southern LA (Ferguson 1988); NC to FL & MO to LA (Heppner 2007); GA (Scholtens 2010); GA - NC to FL to MO to LA (Adams 2013); AL (MEM 2006); coastal NV south to northern FL, west to southern MO & eastern TX, including GA SC AL LA (Schmidt & Anweiler 2020); = infer: NC SC GA FL AL MS LA AR MO TX		NC SC GA FL AL MS LA AR MO TX	SE MW SW	SE GS LM SW		x	Acronicta (Jocheaera) perblanda Ferguson					NULL	unknown (Schmidt & Anweiler 2020)		range reported here limited to USA & Canada, but may extend farther south	NULL	Macromoth	Owlet Moths, Dagger Moths	Contiguous USA	native	x
200334	931482	931482	9268	Pacific Dagger	Noctuidae	Acronictinae	Acronicta perdita Grote, 1874	(Acronycta)	19-21mm [FW] (Powell & Opler 2009); 18-20mm [FW] (Crabo et al 2014); 44mm [WS] (JC Miller & Hammond 2003); 19.1-19.2mm [FW] [male & female averages] (Schmidt & Anweiler 2020)	CA (types); BC along Pacific Coast to southern CA (Powell & Opler 2009); PA (Tietz 1952) [disgard]; known from: BC WA OR CA ID NV (Crabo et al 2014); BC (Lafontaine & Troubridge 1998); OR (Parsons et al 1991); CA (Powell 2004); MT (Harp 2014); BC & likely AB (Schmidt et al 2018g); BC & possibly AB (Pohl et al 2010); southcentral BC through western MT, ID, western NV, to Tulare County CA in Sierra…		WA OR CA ID NV MT & BC	PW RM	RM PW		x	Acronicta (Simyra) perdita Grote; Acronycta perdita Grote	4	7	Ericaceae Rhamnaceae Rosaceae Salicaceae	Amelanchier Arctostaphylos Ceanothus Heteromeles Malus Purshia Salix	.Amelanchier..Arctostaphylos..Ceanothus..Heteromeles..Malus..Purshia..Salix.	primary host plants in Rosaceae (Schmidt & Anweiler 2020)	Poole 1989 (Salix sp.); Tietz 1972 (Amelanchier alnifolia, Malus pumila); JC Miller 1995 (Purshia tridentata); Valenti & Zack 1995 (Arctostaphylos patula); Powell & Opler 2009 (Heteromeles arbutifolia, Purshia tridentata, Ceanothus cuneatus, Ceanothus velutinus, Ceanothus sp.); Crabo et al 2014 (Purshia tridentata, Ceanothus sp.); JC Miller & Hammond 2003 (Ceanothus cuneatus, Ceanothus velutinus,…	range reported here limited to USA & Canada, but may extend farther south	Va	Macromoth	Owlet Moths, Dagger Moths	Contiguous USA & Canada	native	x
200335	931441	931441	9224	Square-Eyed Dagger, Qudrate Dagger	Noctuidae	Acronictinae	Acronicta quadrata Grote, 1874	(Acronycta)	16-19mm [FW] (Powell & Opler 2009); 18mm [FW] (Crabo et al 2014)	KS (types); BC to QC, south into WI [in east] (Wagner et al 2011); BC east across southern Canada to QC (Powell & Opler 2009); MN (Quinn & Danielson 2009); BC AB to southern QC, Upper Midwest (Crabo et al 2014); BC (Lafontaine & Troubridge 1998); MI (Profant 1991); MI (Moore 1955); BC AB SK MB ON QC (Schmidt et al 2018g); AB (Pohl et al 2010); MN (Quinn & Danielson 2009); WI (Ferge et al 2018); e…		MN WI MI KS IA MO NE & BC AB SK MB ON QC	MW	GL UM LM PS		x	Acronicta (Agriopodes) quadrata Grote	2	2	Rosaceae Salicaceae	Amelanchier Prunus	.Amelanchier..Prunus.	specialist on Prunus (Crabo et al 2014)	Wagner et al 2011 (Amelanchier sp., Prunus sp., "also" Populus sp., Salix sp.); Powell & Opler 2009 (Amelanchier alnifolia, Prunus pensylvanica, Prunus virginiana); Nystrom & Ochoa 2006 (Prunus sp.); Crabo et al 2014 (Prunus sp.); Schmidt & Anweiler 2020 (Rosaceae preferred host, Amelanchier sp., Prunus pensylvanica, Prunus virginiana, Prunus sp., but Populus & Salix accidental hosts); [exclude P…	range reported here limited to USA & Canada, but may extend farther south	Va	Macromoth	Owlet Moths, Dagger Moths	Contiguous USA & Canada	native	x
200336	931430	931441.1	9209	Radcliffe's Dagger	Noctuidae	Acronictinae	Acronicta radcliffei (Harvey, 1875)	(Apatela)	35-38mm [WS] (Covell 1984); 18-20mm [TL] (Leckie & Beadle 2018) & (Beadle & Leckie 2012); 17-21mm [FW] (Crabo et al 2014); 18.5-19.4mm [FW] [male & female averages] (Schmidt & Anweiler 2020)	NJ (types); Canada to GA & AR (Wagner 2005); Canada to mountains of GA, AR & northern CA [in east] (Wagner et al 2011); NF to NC west to MB & AR (Covell 1984); MN (Quinn & Danielson 2009); BC AB WA OR CA ID UT (Crabo et al 2014); GA (Adams 2013); OH (Downer & Ebert 2014); AR (Allen & Brown 1991); BC (Lafontaine & Troubridge 1998); OR (Hammond & Grimble 1997); NS (Ferguson 1975); MD-Plummer's Isla…		ME NH VT MA CT RI NY PA NJ DE MD VA NC SC GA AL MS LA OH WV KY TN IN IL IA MO AR MI WI MN ND SD NE KS OK ID MT WY UT CO OR WA & BC AB SK MB ON QC NF[NL] NB NS	MW MA SE SW PW NE RM	NE MA SE GS SW LM UM GL PS RM PW	Zhang 1994, Poole 1989	x	Acronicta (Agriopodes) radcliffei (Harvey); Acronicta radcliffei radcliffei (Harvey 1875); Acronicta radcliffei vancouverensis Strand 1916	3	10	Betulaceae Rosaceae Salicaceae	Amelanchier Aronia Crataegus Cydonia Betula Malus Prunus Pyrus Sorbus Salix	.Amelanchier..Aronia..Crataegus..Cydonia..Betula..Malus..Prunus..Pyrus..Sorbus..Salix.	primary host plants in Rosaceae (Schmidt & Anweiler 2020); polyphagous on deciduous trees (Poole 1989); specialist on Rosaceae (Crabo et al 2014); Rosaceae tees & shrubs (Schmidt & Anweiler 2020)	Tietz 1972 (Agastache nepetoides, Prunus serotina, Amelanchier alnifolia var. semiintegrifolia, Crataegus douglasii, Cydonia oblonga, Malus coronaria, Malus pumila, Prunus domestica, Prunus emarginata, Prunus serotina); Rings et al 1992 (Betula papyrifera, Fraxinus sp., Amelanchier sp., Amelanchier alnifolia var. semiintegrifolia, Malus sp., Prunus cerasus, Prunus pensylvanica, Prunus serotina, P…	range reported here limited to USA & Canada, but may extend farther south	Va	Macromoth	Owlet Moths, Dagger Moths	Contiguous USA & Canada	native	x
200337	931470	931419.73	9251	Bantam Maple Dagger, Retarded Dagger	Noctuidae	Acronictinae	Acronicta retardata (Walker, 1861)	(Microcoelia)	25-32mm [WS] (Covell 1984); 14-16mm [TL] (Leckie & Beadle 2018) & (Beadle & Leckie 2012); 13.3-13.8mm [FW] [male & female averages] (Schmidt & Anweiler 2020)	MB to NS to FL & AR (Wagner 2005); MB to NS south to FL & TX [in east] (Wagner et al 2011); NS to FL west to MB AR & MS (Covell 1984); ME [for Acronicta caesarea Smith] (Brower 1974); NY [for Acronicta caesarea Smith] (Lienk et al 1991); NJ [for Acronicta caesarea Smith] (Moulding & Maenjian 1979); KS [for Acronycta dissecta] (Snow 1875); NS to FL & MB to TX (Heppner 2007); OH (Downer & Ebert 201…		ME NH VT MA CT RI NY PA NJ DE MD VA NC SC GA FL AL MS LA WV KY TN OH IN IL MI WI MN IA MO AR TX OK NE KS SD ND & SK MB ON QC NB NS PE	NE MW MA SE SW	NE MA SE GS LM UM GL SW		x	Acronicta (Dossena) retardata (Walker); Acronicta caesarea Smith 1905 [Hodges #9252]; Acronycta dissecta Grote & Robinson 1870	1	1	Sapindaceae	Acer	.Acer.	leaf feeder (Schmidt & Anweiler 2020); leaves (Wagner et al 2011)	Rings et al 1992 (Acer rubrum, Acer saccharum, Acer sp.); Butler & Strazanac 2000 (Acer sp., Quercus sp.); Heppner 2007 (Acer rubrum, Acer saccharum, Acer sp., Liquidambar styraciflua, Ulmus sp.); Raizenne 1952 (Acer sp.); Tallamy [personal observation] (Aesculus parva); Schmidt & Anweiler 2020 (specialize on Acer, Acer rubrum, Acer saccharum, Acer saccharinum, Acer negundo, Acer pseudoplatanus);…	range reported here limited to USA & Canada, but may extend farther south	Va	Macromoth	Owlet Moths, Dagger Moths	Contiguous USA & Canada	native	x
200338	931420	931420	9199	Ruddy Dagger, Hackberry Dagger	Noctuidae	Acronictinae	Acronicta rubricoma Guenée, 1852	(Acronycta)	38-44mm [WS] (Covell 1984); 20-24mm [TL] (Leckie & Beadle 2018) & (Beadle & Leckie 2012); 18.2-19.7mm [FW] [male & female averages] (Schmidt & Anweiler 2020)	FL (types); southern ON & NY to FL & TX (Wagner 2005); KS to southern ON to NY south to FL & TX [in east] (Wagner et al 2011); NY & southern ON to central FL, eastern KS & TX (Covell 1984); ON to FL & IA to TX (Heppner 2007); OH (Nault et al 1989); LA (Prowell 2001); MD-Plummer's Island (Pogue 2008); VA (Stein 1993); VA (Ludwig 2009); GA - ON to FL to TX (Adams 2013); northcentral FL (Austin 2010…	[fugitive] MT & MB NF	MA CT RI NY PA NJ DE MD VA NC SC GA FL AL MS LA OH WV KY TN IN IL IA MO AR MI WI MN ND SD NE KS TX OK & ON QC	NE MW MA SE SW RM	NE MA SE GS LM UM PS SW RM GL		x	Acronicta (Acronicta) rubricoma Guenée 1852	1	1	Cannabaceae[Ulmaceae]	Celtis	.Celtis.	question Rhus (Wagner et al 2011)	Poole 1989; Rings et al 1992; Tietz 1972; Schmidt & Anweiler 2020 (only Celtis sp., likely or inferred include Celtis laevigata & Celtis occidentalis, other records erroneous)	range reported here limited to USA & Canada, but may extend farther south	Va	Macromoth	Owlet Moths, Dagger Moths	Contiguous USA & Canada	native	x
200339	931486	931491.5	9272.1	X	Noctuidae	Acronictinae	Acronicta sinescripta Ferguson, [1989]	(Acronicta)	18-21mm [FW] (Ferguson 1988), 18-21mm [FW] (Schmidt & Anweiler 2020)	LA (types); coast SC to Highland County FL west along Gulf states to LA (Ferguson 1988); SC to FL to LA, likely to AR (Heppner 2007); LA (Prowell 2001); GA - SC to FL to LA (Adams 2013); coastal bog from SC to FL to LA (Schmidt & Anweiler 2020); = infer: SC GA FL AL MS LA		SC GA FL AL MS LA	SE	SE GS		x						NULL		Schmidt & Anweiler 2020 (host plants unknown, some records incorrectly placed in Acronicta sinescripta)	range reported here limited to USA & Canada, but may extend farther south	NULL	Macromoth	Owlet Moths, Dagger Moths	Contiguous USA	native	x
200340	931475	931477.5	9258	Hopeful Dagger	Noctuidae	Acronictinae	Acronicta sperata Grote, 1873	(Acronycta)	16.6-16.0mm [FW] [male & female averages] (Schmidt & Anweiler 2020)	PA [CO type for Acronycta sperata speratina] (types); PA (Tietz 1952); QC to DC west to MO, larger race in CO & MB and west (Forbes 1954); QC to DC west to MO [in east] (Wagner et al 2011); ME (Brower 1974); OH (Rings 2001); MI (Voss 1981); NY (Lienk et al 1991); VT (Grehan et al 1995b); CO (Gillette 1898); MI (Moore 1955); CT (Britton 1920); ON QC NB NS [for Acronicta sperata sperata (Grote)] & …	[fugitive] IN IL IA	ME NH VT MA CT RI NY PA NJ DE MD OH WV MO MI WI MN ND SD NE KS OK CO UT & AB SK MB ON QC NB NS	NE MA MW RM	NE MA LM UM GL RM	Poole 1989, Zhang 1994	x	Acronicta (Simyra) sperata Grote; Acronycta sperata race speratina Smith; Acronicta sperata sperata (Grote 1873); Acronicta sperata speratina (Smith 1905) (Acronycta)	1	2	Salicaceae	Populus Salix	.Populus..Salix.		Tietz 1972 (Alnus sp., Populus sp., Rubus sp., Sassafras albidum); Rings et al 1992 (Abies balsamea, Alnus sp., Populus sp.); Poole 1989 (Sassafras sp.); Wagner et al 2011 (Populus sp., Salix sp.); Schmidt & Anweiler 2020 (Salix sp., Populus sp. may be species specific, but Abies balsamea likely accidental host, Alnus sp. & Sassafras sp. host records in doubt [this conflicts with an earlier note …	range reported here limited to USA & Canada, but may extend farther south	Va	Macromoth	Owlet Moths, Dagger Moths	Contiguous USA & Canada	native	x
200341	931491	931491	9276	X	Noctuidae	Acronictinae	Acronicta spinea (Grote, 1876)	(Merolonche)	37-44mm [FW] (Schmidt & Anweiler 2020)	CA (types); CA (Powell 2004); CO (Gillette 1898)[exclude]; San Francisco Bay area (Schmidt & Anweiler 2020); = CA		CA	PW	PW		x	Acronicta (Simyra) spinea (Grote)	1	1	Fabaceae	Lupinus	.Lupinus.		Tietz 1972 [for Merolonche spinea] (Lupinus sp.); Schmidt & Anweiler 2020 (only known host plant -Lupinus arboreus)	range reported here limited to USA & Canada, but may extend farther south	Va	Macromoth	Owlet Moths, Dagger Moths	Contiguous USA	native	x
200342	931452	931444.1	9235	Nondescript Dagger	Noctuidae	Acronictinae	Acronicta spinigera Guenée, 1852	(Acronycta)	37-48mm [WS] (Covell 1984); 21-25mm [TL] (Leckie & Beadle 2018) & (Beadle & Leckie 2012); 19.8-20.8mm [FW] [male & female averages] (Schmidt & Anweiler 2020)	NY (types); MB to ME south to FL & TX [in east] (Wagner et al 2011); ME & QC to FL west to MB & TX (Covell 1984); QC to FL & MB to TX (Heppner 2007); AR (Allen & Brown 1991); KY (Rosemier & Buskill 2011); GA - QC to FL to TX (Adams 2013); northcentral FL (Austin 2010); MN (Quinn & Danielson 2009); NY (Lienk et al 1991); ME (Brower 1974); WV (Butler et al 2001); AR (Lovely & Ettman 2013); OH (Naul…		ME NH VT MA CT RI NY PA NJ DE MD VA NC SC GA FL AL MS LA WV KY TN OH IN IL MI WI MN IA MO AR OK KS NE TX & SK MB ON QC NB	NE MW MA SE SW	NE MA SE GS LM UM GL PS SW	Wagner 2005	x	Acronicta (Agriopodes) spinigera Guenée; Apatela harveyana Grote 1875	3	3	Malvaceae[Tiliaceae] Rosaceae Ulmaceae	Malus Tilia Ulmus	.Malus..Tilia..Ulmus.	Tilia primary host plant (Schmidt & Anweiler 2020)	Tietz 1972 (Betula sp., Malus pumila, Prunus serotina, Rubus allegheniensis, Rubus idaeus, Rubus sp.m, Tilia sp., Ulmus sp.,); McCabe 1991 [captive reared] (Malus pumila, Ulmus americana); Wagner et al 2011 (Malus Ulmus but preers Tilia); Schmidt & Anweiler 2020 (Malus sp., Tilia americana, Tilia sp., Ulmus sp., other records misidentifications); [exclude Betula Prunus & Rubus]	range reported here limited to USA & Canada, but may extend farther south	Va	Macromoth	Owlet Moths, Dagger Moths	Contiguous USA & Canada	native	x
200343	931447	931434.4	9231	Strigulose Dagger	Noctuidae	Acronictinae	Acronicta strigulata Smith, 1897	(Acronycta)	17-19mm [FW] (Crabo et al 2014); 18.3-19.5mm [FW] [male & female averages] (Schmidt & Anweiler 2020)	CO (types); BC AB WA OR CA ID UT NV CO NM AZ (Crabo et al 2014); BC (Lafontaine & Troubridge 1998); AZ (Walsh 2011); BC (Schmidt et al 2018g); south-ccentral BC to Southern AZ & TX panhandle, including WA OR CA NV ID WY UT CO NM (Schmidt & Anweiler 2020); = WA OR CA ID UT NV CO NM AZ TX & BC [& fugitive] AB	[fugitive] AB	WA OR CA ID UT NV CO NM AZ TX & BC	PW RM SW	SW RM PW		x	Acronicta (Agriopodes) strigulata Smith					NULL	Prunus likely primary host plant (Schmidt & Anweiler 2020)		range reported here limited to USA & Canada, but may extend farther south	NULL	Macromoth	Owlet Moths, Dagger Moths	Contiguous USA & Canada	native	x
200344	931443	931444.2	9226	Splendid Dagger, Chieftain Dagger	Noctuidae	Acronictinae	Acronicta superans Guenée, 1852	(Acronycta)	40-46mm [WS] (Covell 1984); 22-25mm [TL] (Beadle & Leckie 2012); 20.3-21mm [FW] [male & female averages] (Schmidt & Anweiler 2020)	NY (types); MB to NF to mountains of NC (Wagner 2005); MB to NF south to Great Lakes, PA & mountains of NC [in east] (Wagner et al 2011); NF to mountains of KY west to MB & MI (Covell 1984); OH (Downer & Ebert 2014); NB (Thomas 1996); NY (Lienk et al 1991); VA (Stein 1993); VT (Grehan et al 1995b); VT (Griggs & Gehan 2001); MN (MacLean 2002); GA (Adams 2013); MN (Quinn & Danielson 2009); ME (Brow…		ME NH VT MA CT RI NY PA NJ DE MD VA NC SC GA WV KY TN MI WI MN OH IL IA ND SD & BC AB SK MB ON QC NF[NL] NB NS PE	MW NE MA SE	NE MA SE LM UM GL PS	Poole 1989	x	Acronicta (Agriopodes) superans Guenée; Acronicta superba Franclemont 1938	2	8	Betulaceae Rosaceae	Amelanchier Betula Corylus Crataegus Malus Prunus Pyrus Sorbus	.Amelanchier..Betula..Corylus..Crataegus..Malus..Prunus..Pyrus..Sorbus.	primary host plants in Rosaceae shrubs & some Betulaceae (Schmidt & Anweiler 2020); polyphagous on trees & shrubs (Forbes 1954); woody member of Rosaceae (Wagner et al 2011)	Poole 1989 (Pyrus sp.); Tietz 1972 (Amelanchier canadensis, Betula sp., Corylus sp., Crataegus sp., Malus pumila, Prunus cerasus, Prunus domestica, Sorbus americana); Rings et al 1992 (Amelanchier sp., Betula papyrifera, Betula sp., Malus sp., Prunus pensylvanica, Sorbus sp.); McCabe 1991 [captive reared] (Prunus nigra); Wagner et al 1997 (Sorbus sitchensis var. grayi); Wagner et al 2011 (Amelanc…	range reported here limited to USA & Canada, but may extend farther south	Va	Macromoth	Owlet Moths, Dagger Moths	Contiguous USA & Canada	native	x
200345	931455	931444.5	9238.2	X	Noctuidae	Acronictinae	Acronicta texana Schmidt & Anweiler, 2020	(Acronicta)	21.3-23.8mm [FW] (Schmidt & Anweiler 2020)	Uvalde County TX (types) Davis & Chisos mountains, Edwards Plataeu, in Bell, Bosque, Brewster, Comal, Kerr, South Hill & Uvalde counties (Schmidt & Anweiler 2020); = TX		TX	SW	SW		x	Acronicta (Agriopodes) texana Schmidt & Anweiler 2020	1	1	Fagaceae	Quercus	.Quercus.		Schmidt & Anweiler 2020 (Quercus buckleyi)	range reported here limited to USA & Canada, but may extend farther south	Va	Micromoth		Contiguous USA	native	x
200346	931446	931434.3	9230	X	Noctuidae	Acronictinae	Acronicta thoracica (Grote, 1880)	(Apatela)	18.8-19.2mm [FW] [male & female averages] (Schmidt & Anweiler 2020)	CO (types); AZ (Walsh 2011); NM (Harp 2008); NM (Snow 1883); OR (Shepard 2011); TX (Bordelon 1998); CO [for Clisiocampa thoracica] (Gillette 1898); TX (Knudson & Bordelon 1999); at 1200-1899m, southeastern WY & northern UT to Big Bend Region of TX, southeastern AZ & into northwestern Mexico, including NM (Schmidt & Anweiler 2020); = AZ NM TX CO UT WY [& fugitive] OR	[fugitive] OR	AZ NM TX CO UT WY	SW RM	SW RM		x	Acronicta (Agriopodes) thoracica (Grote)	1	1	Rosaceae	Prunus	.Prunus.		Schmidt & Anweiler 2020 (Prunus serotina, other hosts likely used)	includes Neotropical records	Va	Macromoth	Owlet Moths, Dagger Moths	Contiguous USA	native	x
200347	931431	931423.1	9210	Complete Dagger	Noctuidae	Acronictinae	Acronicta tota (Grote, 1879)	(Apatela)	16-19mm [TL] (Leckie & Beadle 2018); 14.7-15.1mm [FW] [male & female averages] (Schmidt & Anweiler 2020)	TX (types); TX (Blanchard et al 1985); TX (Knudson & Bordelon 1999); TX [in southeast] (Leckie & Beadle 2018); TX, southern NM (Schmidt & Anweiler 2020); = TX NM		TX NM	SW	SW		x	Acronicta (Acronicta) tota (Grote)	1	1	Sapindaceae	Sapindus	.Sapindus.		Schmidt & Anweiler 2020 (Sapindus saponaria var. drummondii)	range reported here limited to USA & Canada, but may extend farther south	Va	Macromoth	Owlet Moths, Dagger Moths	Contiguous USA	native	x
200348	931469	931419.89	9247	Sad Dagger	Noctuidae	Acronictinae	Acronicta tristis Smith, 1911	(Acronycta)	35mm [WS] (Forbes 1954); 15.4-18mm [FW] [male & female average extremes north & south] (Schmidt & Anweiler 2020)	MA (types); PA (Tietz 1952); ON MA & NY to NC (Forbes 1954); range not clarified but including south Canada south to New England, Great Smokies, and Great Lake states [in east] (Wagner et al 2011); OH (Downer & Ebert 2014); VA WV (Butler et al 2001); MD-Plummer's Island (Pogue 2008); VT (Grehan et al 1995b); NJ (Muller 1965); ME (Brower 1974); AR (Lovely & Ettman 2018); ON QC NB NS (Schmidt et al…		ME NH VT MA CT RI NY PA NJ DE MD VA NC SC GA AL MS WV KY TN MO AR MI WI OH IN IL IA & ON QC NB NS	MW NE MA SE	NE MA SE GS LM UM GL	Butler et al 2001	x	Acronicta (Lepitoreuma) tristis Smith 1911	1	2	Fagaceae	Fagus Quercus	.Fagus..Quercus.	primary host plants in Fagaceae (Schmidt & Anweiler 2020); polyphagous on trees & shrubs (Forbes 1954)	Rings et al 1992 (Acer sp., Fagus grandifolia, Quercus rubra); Raizenne 1952 (Quercus sp.); Wagner et al 2011 (Fagus sp., Quercus rubra, Quercus sp.); Nystrom & Ochoa 2006 (Acer sp., Fagus sp.); Schmidt & Anweiler 2020 (confirms Quercus alba, Quercus rubra, range consistant with Fagus grandifolia); Seifert et al 2021 (Quercus sp.); [exclude Acer]	range reported here limited to USA & Canada, but may extend farther south	Va	Macromoth	Owlet Moths, Dagger Moths	Contiguous USA & Canada	native	x
200349	931432	931432	9211	Gray Dagger, Triton Dagger	Noctuidae	Acronictinae	Acronicta tritona (Hübner, 1818)	(Triaena)	35-40mm [WS] (Covell 1984); 18-20mm [TL] (Leckie & Beadle 2018) & (Beadle & Leckie 2012);	GA (types); southern Canada to MO & TX (Wagner 2005); NS,ON & QC to FL, west in states to OR (Forbes 1954); MB to NS south to FL & TX [in east] (Wagner et al 2011); NS to FL west to MO & TX (Covell 1984); NS to FL & IL to TX (Heppner 2007); AR (Lovely & Ettman 2013); AR (Allen & Brown 1991); GA - NS to FL to TX (Adams 2013); northcentral FL (Austin 2010); MN (Quinn & Danielson 2009); AR (Dodd et …	[fugitive] ND NE	ME NH VT MA CT RI NY PA NJ DE MD VA NC SC GA FL AL MS LA WV KY TN OH IN IL MI WI MN IA MO AR KS OK TX & AB MB ON QC LB[NL] NB NS	NE MW MA SE SW	NE MA SE GS LM UM GL PS SW	Butler et al 2001, Rota et al 2016	x	Acronicta (Agriopodes) tritona (Hübner, 1818)	1	2	Ericaceae	Rhododendron Vaccinium	.Rhododendron..Vaccinium.	members of Ericaceae (Wagner 2005)	Wagner et al 1995 (Vaccinium pallidum); Tietz 1972 (Rhododendron viscosum, Vaccinium macrocarpon, Vaccinium sp.); Wagner 2005 (Rhododendron sp., Vaccinium sp.); Rings et al 1992 ( Rhododendron viscosum, Rhododendron sp., Vaccinium stamineum, Vaccinium sp.); Schmidt & Anweiler 2020 (specialist on Ericaceae, Vaccinium angustifolium, Vaccinium macrocarpon, Vaccinium pallidum, Vaccinium stamineum, Rh…	range reported here limited to USA & Canada, but may extend farther south	Va	Macromoth	Owlet Moths, Dagger Moths	Contiguous USA & Canada	native	x
200350	931457	931434.1	9239	X	Noctuidae	Acronictinae	Acronicta valliscola Blanchard, 1968	(Acronicta)	14.5mm [FW] [male & female average] (Schmidt & Anweiler 2020)	TX (types) Big Bend National Park TX (Blanchard 1968); TX (Van Pelt 2002); TX (Knudson & Bordelon 1999); Big Bend National Park, western Edwards Plateau, & northern Sierra Madre Oriental in Nuevo Leon Mexico(Schmidt & Anweiler 2020); = TX		TX	SW	SW		x						NULL	unknown (Schmidt & Anweiler 2020)		includes Neotropical records	NULL	Macromoth	Owlet Moths, Dagger Moths	Contiguous USA	native	x
200351	931442	931427.3	9225	Delightful Dagger, Ashy Dagger	Noctuidae	Acronictinae	Acronicta vinnula (Grote, 1864)	(Microcoelia)	28-32mm [WS] (Covell 1984); 15-17mm [TL] (Leckie & Beadle 2018) & (Beadle & Leckie 2012); 14.3-14.5mm [FW] [male & female averages] (Schmidt & Anweiler 2020)	NJ [FL type for Acronicta vinnula floridensis, NY type for Acronicta percolens, TX type for Acronicta lepetita & Acronicta paupercula] (types); extreme southern Canada to FL & TX (Wagner 2005); Atlantic Coastal Plain from NJ south to FL & TX then north to OK [in east] (Wagner et al 2011); NS to FL west to WI & TX (Covell 1984); NS to FL & WI to TX (Heppner 2007); OH (Downer & Ebert 2014); VA (Cha…		ME NH VT MA CT RI NY PA NJ DE MD VA NC SC GA FL AL MS LA OH WV KY TN IN IL IA MO AR MI WI MN NE KS TX OK CO & ON QC NB NS	NE MA MW SE NE SW RM	NE MA SE GS LM UM SW GL PS RM	Poole 1989	x	Acronicta (Agriopodes) vinnula (Grote); Acronicta vinnula paupercula Grote 1874 [Hodges#931439] [P3#9222]; Acronicta vinnula floridensis Schmidt & Anweiler 2020; Acronicta percolens Franclemont 1938; Acronicta lepetita Smith 1908 [Hodges#931440] [P3#9223]	1	1	Ulmaceae	Ulmus	.Ulmus.		Wagner 2005 (Ulmus sp.); Rings et al 1992 (Ulmus americana, Ulmus sp.); Raizenne 1952 (Ulmus sp.); Schmidt & Anweiler 2020 (Ulmus americana, single Quercus record probably erroneous); Seifert et al 2021 (Ulmus americana)	range reported here limited to USA & Canada, but may extend farther south	Va	Macromoth	Owlet Moths, Dagger Moths	Contiguous USA & Canada	native	x
200352	931427	931427	9206.01	Miller Dagger	Noctuidae	Acronictinae	Acronicta vulpina (Grote, 1883)	(Apatela)	17-21mm [FW] (Crabo et al 2014); 19.5-21.5mm [FW] [male & female averages] (Schmidt & Anweiler 2020)	ON [NH type for Apatela sancta, BC type for Apatela vulpina moesta, NM type for Apatela cassinoi, CO type for Acronicta leporina cretatoides, Russia type for Acronicta leporina var. cineracea] (types); North American and eastern Asia (Lafontaine & Schmidt 2010); PA [for Acronicta leporina] (Tietz 1952); in east [for Acronicta leporina] & trans continental in Canada, south to MS NY & Great Lake st…	[fugitive] PA	WA OR ID MT UT WY CO NM WI MI MN SD ME NH VT MA NY AK & NT BC AB SK MB ON QC LB[NL] NF[NL] NB NS PE	NE MA MW RM PW SW AK	NE MA GL PS SW RM PW AK	Poole 1989 [for Acronicta leporina], Forbes 1954 [for Acronicta leporina], Rota et al 2016	x	Acronicta (Acronicta) vulpina (Grote); Phalaena leporina race vulpina (Grote); Acronicta vulpina vulpina (Grote 1883); Acronicta vulpina cretatoides (Benjamin 1935) (Apatela); Acronicta vulpina moesta (Dyar 1904) (Apatela); Acronicta vulpina cassinoi (Barnes & Benjamin 1926) (Apatela); Phalaena leporina of authors not Linnaeus 1758 [Hodges #9206] [extralimital]; Apatela sancta Edwards 1888; Acron…	2	4	Betulaceae Salicaceae	Alnus Betula Populus Salix	.Alnus..Betula..Populus..Salix.	primary host plants in Betulaceae & Salicaceae (Schmidt & Anweiler 2020)	Robinson et al 2002 [for Acronicta leporina] (Alnus incana ssp. rugosa, Betula papyrifera, Populus balsamifera, Populus tremuloides); Tietz 1972 (Betula sp., Populus sp., Salix sp.); Raizenne 1952 [for Acronicta leporina] (Betula sp., Populus sp.); Schmidt & Anweiler 2020 (Alnus incana ssp. rugosa, Betula papyrifera, Populus balsamifera, Populus balsamifera ssp. trichocarpa[= Populus trichocarpa]…	Holarctic	Va	Macromoth	Owlet Moths, Dagger Moths	Contiguous USA, Canada & AK	native	x
200353	931472	931419.81	9255.2	X	Noctuidae	Acronictinae	Acronicta wiklei Schmidt & Anweiler, 2020	(Acronicta)	17.4-18.0mm [FW] [male & female averages] (Schmidt & Anweiler 2020)	Atascosa Mountains, Santa Cruza County AZ (types) Atascosa, Patagonia, Santa Rita, Huachuca & Whetstone mountains in southern AZ into Chihuahua & Sonora Mexico (Schmidt & Anweiler 2020); = AZ		AZ	SW	SW		x	Acronicta (Lepitoreuma) wiklei Schmidt & Anweiler					NULL	Quercus likely host plant (Schmidt & Anweiler 2020)		includes Neotropical records	NULL	Micromoth	Owlet Moths, Dagger Moths	Contiguous USA	native	x
200354	620243	51a0243	3590	X	Tortricidae	Tortricinae	Acroplectis haemanthes Meyrick, 1927	(Acroplectis)	6.5-8mm [FW] (Powell & Opler 2009); 14-17mm [WS] (Meyrick 1927b)	TX (types); Alpine TX (Meyrick 1927b); CA (Powell & Hsu 2004); western TX to San Diego County & Owens Valley in south eastern CA, including AZ (Powell & Opler 2009); NM (Hausmann et al 2009); CA (Davenport 2004a); NM (Harp 2010); TX (Knudson & Bordelon 1999); TX (MEM 2006); = infer: TX NM AZ NV CA		TX NM AZ NV CA	SW PW	SW PW		x						NULL			range reported here limited to USA & Canada, but may extend farther south	NULL	Micromoth	Tortrix Leafroller Moths, Leafroller Moths	Contiguous USA	native	x
200355	932278	932213.3	9562.5	X	Noctuidae	Noctuinae	Acroria pulchra (Möschler, 1886)	(Alibama)		Venezuela (types); TX (Bordelon & Knudson 2000); Costa Rica, Guatemala, Mexico, TX, Dominican Republic, Jamaica (Lafontaine & Schmidt 2015); TX [for Acroria terens] (Knudson & Bordelon 1999); = TX		TX	SW	SW		x	Hadena terens of authors not Walker 1857; Acroria infensa (Walker 1857) [unconfirmed synonym]; Acroria villipes Walker 1858 [unconfirmed synonym]					NULL			includes Neotropical records	NULL	Macromoth	Owlet Moths	Contiguous USA	native	x
200356	930173	930216.5	8104.1	X	Erebidae	Arctiinae	Acsala anomala Benjamin, 1935	(Acsala)	12-13mm [FW] (Powell & Opler 2009); female flightless (Lafontaine et al 1982)	YT AK (Lafontaine et al 1982); YT AK (Powell & Opler 2009); YT AK (Ferguson 1978); YT (Scott et al 2014); AK (Ferris et al 2012); AK YT (Ferguson et al 2000); AK YT NT (Schmidt et al 2018d); = AK & YT		AK & YT	AK	AK		x		5	(Lichens)	Caliciaceae[Lichens] Fuscideaceae[Lichens] Parmeliaceae[Lichens] Mycoblastaceae[Lichens] Umbilicariaceae[Lichens]	Parmelia[Lichens] Umbilicaria[Lichens] Orphniospora[Lichens] Tephromela[Lichens] Buellia[Lichens] Lecidia[Lichens]	.Parmelia..Umbilicaria..Orphniospora..Tephromela..Buellia..Lecidia..Lichens.	lichens (LaFontaine et al 1982)	Powell & Opler 2009 (Parmelia sp., Umbilicaria sp., Orphniospora sp., Tephromela sp., Buellia sp., Lecidia sp.); Lafontaine et al 1982 (Paramelia stygia, Umbilicaria cf. proboscidea, Orphniospora atrata, Buellia cf. spuria, Lecidia armeniaca, Lecidia fuscocinere)	range reported here limited to USA & Canada, but may extend farther south	Li	Macromoth	Tiger Moths	AK & Canada	native	x
200357	933230	933230	10923	X	Noctuidae	Noctuinae	Actebia balanitis (Grote, 1873)	(Agrotis)	15-20mm [FW] (Lafontaine 2004); 16-19mm [FW] (Crabo et al 2014)	SK to BC south to SD CO ID & WA, also NWT YT AK including MT ND ND western NE,WY (Lafontaine 2004); BC AB WA ID - CO ND SK to AK (Crabo et al 2014); AK (Ferris et al 2012); BC [for Protexarnis squalida (Guenee)] (Lafontaine & Troubridge 1998); Holarctic (Pohl et al 2016); southeastern WA (Thompson et al 2014); AB (Pohl et al 2010); Holarctic, AK YT NT BC AB SK MB (Schmidt et al 2018g); NE (Walkde…		AK WA ID MT WY CO ND SD NE & YT NT BC AB SK MB	AK RM PW MW	PS RM PW AK		x	Protexarnis squalida of authors not Guenée 1852					NULL	adults occur in dry prairie & grassland steppes habitat (Lafontaine 2004)		Holarctic	NULL	Macromoth	Owlet Moths	Contiguous USA, Canada & AK	native	x
200358	933229	933229	10924	Black Army Worm, Erractic Army Worm, Finland Dart, Black Army Cutworm, Black Armyworm, Finnish Dart	Noctuidae	Noctuinae	Actebia fennica (Tauscher, 1806)	(Noctua)	35-45mm [WS] (Covell 1984); 20-22mm [TL] (Beadle & Leckie 2012); 16-20mm [FW] (Lafontaine 2004); 18-23mm [FW] (Powell & Opler 2009); 16-20mm [FW] (Crabo et al 2014)	Russia (types); AK to NF south to New England & OR, Eurasia, "Species known from both Nearctic and Palaearctic Regions" (Lafontaine & Wood 1997); BC to NS south into northern states [in east] (Wagner et al 2011); LB to MA west acorss Canada south to MN (Covell 1984); Boreal, Asia, Europe, NF to AK south to New England states, NJ, Great Lake states, MT & northern OR including WA NY MA VT ME NH MI …		ME NH VT MA RI CT NY NJ MI WI MN ND MT ID WA OR AK & YT NT BC AB SK MB ON QC LB[NL] NF[NL] NB NS PE	MA MW RM PW NE AK	NE MA GL PS RM PW AK	Zhang 1994	x	Hadena intracta Walker 1857	25	41	Alliaceae[Liliaceae] Amaranthaceae[Chenopodiaceae] Anacardiaceae Asparagaceae[Liliaceae] Asteraceae Betulaceae Brassicaceae Cornaceae Dennstaedtiaceae Ericaceae Fabaceae Fagaceae Grossulariaceae Juglandaceae Melanthiaceae[Liliaceae] Myricaceae Orobanchaceae[Scrophulariaceae] Pinaceae Poaceae Polygonaceae Rosaceae Salicaceae Sapindaceae[Aceraceae] Scrophulariaceae Ulmaceae	Acer Allium Alnus Aronia[=Photinia] Asparagus Aster[unresolved] Betula Chenopodium Comptonia Cornus Dennstaedtia Fagus Fragaria Juglans Kalmia Lepidium Malus Melilotus Oryza Pedicularis Phleum Pinus Pisum Poa Populus Prunus Quercus Rhus Ribes Rosa Rumex Salix Solidago Sonchus Spiraea Trifolium Ulmus Vaccinium Veratrum Verbascum Vicia	.Acer..Allium..Alnus..Aronia..Asparagus..Symphyotrichum.[unassignedAster]..Betula..Chenopodium..Comptonia..Cornus..Dennstaedtia..Fagus..Fragaria..Juglans..Kalmia..Lepidium..Malus..Melilotus..Oryza..Pedicularis..Phleum..Pinus..Pisum..Poa..Populus..Prunus..Quercus..Rhus..Ribes..Rosa..Rumex..Salix..Solidago..Sonchus..Spiraea..Trifolium..Ulmus..Vaccinium..Veratrum..Verbascum..Vicia.	deciduous tree & low plants (Beadle & Leckie 2012); wide variety of plants (Powell & Opler 2009); specialist feeding on Vaccinium, during epidemic outbreaks, it will feed on all types of plants (Crabo et al 2014)	Crumb 1956; Poole 1989; Tietz 1972 (Aronia melanocarpa[=Photinia melanocarpa], Chenopodium album, Quercus alba, Quercus sp., & others); Lafontaine 2004 (main host plant Vaccinium sp.); Powell & Opler 2009 (prefer Vaccinium sp.); Crabo et al 2014 (Vaccinium sp.); [to genus only, species records incomplete - only Quercus species records complete at this time]	Holarctic	Va	Macromoth	Owlet Moths, Dart Moths, Darts	Contiguous USA, Canada & AK	native	x
200359	890072	890072	7758	Luna Moth	Saturniidae	Saturniinae	Actias luna (Linnaeus, 1758)	(Phalaena)	75-105mm [WS] (Beadle & Leckie 2012) & (Covell 1984) & (Leckie & Beadle 2018); 100mm [WS] (Forbes 1923)	ME to FL TX & MN (Ferguson 1972a); SK MB ON QC NB NS ME NH VT MA CT RI NY PA NJ DE MD VA NC SC GA FL AL MS LA WV KY TN OH IN IL MI WI MN IA MO AR TN ND SD NE KS OK TX (Tuskes et al 1996); NS to FL & SK to TX (Heppner 2007); CT (Wagner 2012); VT (Grehan et al 1995b); VT (Griggs & Grehan 2001); AR (Dodd et al 2011); MN (Quinn & Danielson 2009); northcentral FL (Austin 2010); GA - NS to FL to TX (Ad…		ME NH VT MA CT RI NY PA NJ DE MD VA NC SC GA FL AL MS LA WV KY TN OH IN IL MI WI MN IA MO AR TN ND SD NE KS OK TX & AB SK MB ON QC NF[NL] NB NS PE	NE MA SE MW SW	NE MA SE GS LM UM GL PS SW	Zhang 1994	x	Phalaena Bombyx luna Linnaeus; Tropaea luna (Linnaeus); Saturnia bolli Wagner 1876; Tropaea dictynna Walker 1855; Tropaea lacrimens Niepelt 1932; Actias maasseni Kirby 1892; Tropaea mariae Benjamin 1922; Actias rossii Ross 1872; Tropaea rubromarginata Davis 1912; Tropaea rubrosuffusa Cockerell 1914	18	28	Anacardiaceae Betulaceae Cannabaceae Ebenaceae Fagaceae Hamamelidaceae Juglandaceae Fabaceae Lythraceae Magnoliaceae Malvaceae[Tiliaceae] Myricaceae Nyssaceae[Cornaceae] Platanaceae Rosaceae Salicaceae Sapindaceae[Aceraceae][Hippocastanaceae] Ulmaceae	Acer Aesculus Alnus Amelanchier Betula Carpinus Carya Castanea Corylus Diospyros Fagus Humulus Juglans Liquidambar Liriodendron Lythrum Morella[=Myrica] Nyssa Ostrya Platanus Populus Prunus Quercus Rhus Robinia Salix Tilia Ulmus	.Acer..Aesculus..Alnus..Amelanchier..Betula..Carpinus..Carya..Castanea..Corylus..Diospyros..Fagus..Humulus..Juglans..Liquidambar..Liriodendron..Lythrum..Morella..Nyssa..Ostrya..Platanus..Populus..Prunus..Quercus..Rhus..Robinia..Salix..Tilia..Ulmus.		Wagner 2005 (Betula sp., Carya illinoinensis , Carya sp., Diospyros sp., Juglans sp., Liquidambar sp., Nyssa sylvatica); Zhang 1994; McGugan 1958 (Quercus alba, Quercus rubra, & others); Andre [1907-1908], Tietz 1952; Stone 1991; Schmidt 1998; Collins & Weast 1961; Trouvelot 1867; Raizenne 1952 (Acer sp., Betula sp., Carya sp., Fagus sp., Juglans cinerea, Juglans sp., Ostrya sp., Quercus sp., Ulm…	range reported here limited to USA & Canada, but may extend farther south	Va	Macromoth	Emperor Moths	Contiguous USA & Canada	native	x
200360	800384	80a0307	5819	X	Pyralidae	Phycitinae	Actrix dissimulatrix Heinrich, 1956	(Actrix)	6.5-7.0mm [FW] (Neunzig 2003a)	VA (types); TX (Blanchard 1970); VA (Heinrich 1956); NC FL TX (Neunzig 2003); TX (Knudson & Bordelon 1999); = VA NC FL TX		VA NC FL TX	MA SE SW	MA SE SW		x		1	1	Nyssaceae[Cornaceae]	Nyssa	.Nyssa.		Heinrich 1956 (Nyssa sylvatica); Neunzig 2003a (Nyssa sylvatica);	range reported here limited to USA & Canada, but may extend farther south	Va	Micromoth	Snout Moths, Phycitine Moths	Contiguous USA	native	x
200361	800383	80a0306	5818	Tupelo Leaffolder	Pyralidae	Phycitinae	Actrix nyssaecolella (Dyar, 1904)	(Tacoma)	20mm [WS] (Forbes 1923); 15-18mm [WS] (Heinrich 1956); 20mm [WS] (Forbes 1923); 6.5-8.0mm [FW] (Neunzig 2003a)	DC (types); TX (Blanchard 1970); MI (Nielsen 1998); MA CT RI NJ PA DC NC (Heinrich 1956); western PA to NJ & MA (Baker 1972); mostly southeastern USA occasionally more northerly including MA CT NJ DC MD KY NC SC GA TX (Neunzig 2003a); RI to FL, "OH?" to TX (Heppner 2007); northcentral FL (Austin 2010); KY (Gibson & Covell 2006); GA - MA to GA to TX (Adams 2013); MA (Schaffner 1959); CT (Britton 1…		MA CT RI NY PA NJ DE MD VA NC SC GA KY TX MI FL	NE MA SE MW SW	NE MA SE LM GL SW		x		1	1	Nyssaceae[Cornaceae]	Nyssa	.Nyssa.	leaf-folder (Heinrich 1956)	Forbes 1923 (Nyssa sp.); Heinrich 1956 (Nyssa sylvatica; Neunzig 2003a (Nyssa sylvatica);	range reported here limited to USA & Canada, but may extend farther south	Va	Micromoth	Snout Moths, Phycitine Moths	Contiguous USA	native	x
200362	460157	63a0157	6160	Ambrosia Plume Moth, Ragweed Plume Moth	Pterophoridae	Pterophorinae	Adaina ambrosiae (Murtfeldt, 1880)	(Oedematophorus)	15-16mm [WS] (Leckie & Beadle 2018); 14-20mm [WS] (Barnes & Lindsey 1921a); 15mm [WS] (Forbes 1923); 13-17mm [WS] (Gielis 2011)	MO, not-FL (types); MS (Matthews 2010a); PA to FL & MO to CA (Heppner 2007); OK (Royer 2008); GA - IL to FL (Adams 2013); VT (Grehan et al 1995b); TX (Blanchard et al 1985); MS (Matthews 2010a); CA (Powell & Hsu 2004); ME NH (Brower 1983); northcentral FL (Austin 2010); eastern North America to Pacific Coast & Central America, including MO TX CA (Powell & Opler 2009); TX OK CA ON (Hausmann et al …		ME NH VT PA NJ DE MD VA NC SC GA FL AL MS LA WV KY TN OH IN IL MI MO AR OK TX NM AZ CA MT & ON	NE MA SE MW SW RM PW	NE MA SE GS LM UM GL SW RM PW		x	Pterophorus participatus Möschler 1890	1	9	Asteraceae	Ambrosia Borrichia Helianthus Melanthera Neurolaena Pluchea Rudbeckia Wedelia Xanthium	.Ambrosia..Borrichia..Helianthus..Melanthera..Neurolaena..Pluchea..Rudbeckia..Wedelia..Xanthium.		Forbes 1923; Barnes & Lindsey 1921a (Ambrosia artemisiifolia); Matthews et al 2012 (Melanthera sp. & numberous other Asteraceae); Matthews & Lott 2005 (Ambrosia acanthicarpa, Ambrosia artemisiifolia, Ambrosia chamissonis, Ambrosia confertiflora, Ambrosia dumosa, Ambrosia eriocentra, Ambrosia psilostachya[=Ambrosia cunanensis], Helianthus annuus, Helianthus tuberosus, Melanthera nivea[=Melanthera …	includes Neotropical records	Va	Micromoth	Plume Moths	Contiguous USA & Canada	native	x
200363	460152	63a0152	6155	X	Pterophoridae	Pterophorinae	Adaina bipunctatus (Möschler, 1890)	(Pterophorus)	9-11.5mm [WS] (Barnes & Lindsey 1921a); 9-12mm [WS] (Matthews et al 2012); 12-13mm [WS] (Gielis 2011)	PR (types); Gulf Coast FL to TX (Heppner 2007); MS (Barnes & Lindsey 1921a); Brazil, Ecuador, Virgin Islands, eastern USA as far north as MD (Matthews et al 2012); FL (Matthews et al 1990); TX (Knudson & Bordelon 1999); = TX LA MS AL FL GA NC SC VA MD		TX LA MS AL FL GA NC SC VA MD	MA SE SW	MA SE GS SW		x		1	15	Asteraceae	Ageratum Barrosoa Campuloclinium Chromolaena Cyanthillium Fleischmannia Grazielia Mikania Pentacalia Pluchea Senecio[=Erechtites] Symphyopappus Trichogonia Trichogoniopsis Verbesina	.Ageratum..Barrosoa..Campuloclinium..Chromolaena..Cyanthillium..Fleischmannia..Grazielia..Mikania..Pentacalia..Pluchea..Senecio..Symphyopappus..Trichogonia..Trichogoniopsis..Verbesina.		Heppner 2007 (Pluchea odorata var. odorata[=Pluchea purpurascens]); Gielis 2011 (Ageratum conyzoides, Barrosoa betonicaeformis, Campuloclinium macrocephalum, Chromolaena odorata[=Eupatorium odoratum], Chromolaena squarrulosa, Condylidium iresinoides[=Eupatorium iresinoides], Cyanthillium cinereum[=Vernonia cinerea], Senecio valerianifolius[=Erechtites valerianifolius], ?multiple redirects[=Eupato…	includes Neotropical records	Va	Micromoth	Plume Moths	Contiguous USA	native	x
200364	460156	63a0156	6158	X	Pterophoridae	Pterophorinae	Adaina cinerascens (Walsingham, 1880)	(Aciptilus)	16.5-19mm [WS] (Barnes & Lindsey 1921a)	CA (types); CA (Powell & Hsu 2004); CO [for Alucita cinerascens Walsingham] (Dyar 1902b); Mendocino & Lake counties CA, UT NV & southern OR (Barnes & Lindsey 1921a); BC (McDunnough 1939b); BC AB MB (Macaulay & Pohl 2018); AB (Pohl et al 2010); = CA OR NV UT CO & BC AB MB		CA OR NV UT CO & BC AB MB	RM PW	RM PW		x		1	2	Asteraceae	Balsamorhiza Helianthus	.Balsamorhiza..Helianthus.		McDunnough 1939b; Robinson et al 2002	range reported here limited to USA & Canada, but may extend farther south	Va	Micromoth	Plume Moths	Contiguous USA & Canada	native	x
200365	460160	63a0160	6160.3	Ipomoea Plume Moth	Pterophoridae	Pterophorinae	Adaina ipomoeae Bigot & Etienne, 2009	(Adaina)	11-13mm [WS] (Gielis 2011)	FL & Dominican Republic, Grenada (Matthews & Gielis 2011); Cuba, Guadeloupe, Jamaica, Puerto Rico (Gielis 2011); = FL		FL	SE	SE		x		1	2	Convolvulaceae	Ipomoea Merremia	.Ipomoea..Merremia.		Matthews & Gielis 2011; Bigot & Etienne 2009 (Ipomoea batatas[=Ipomoea tiliacea], Merremia umbellata)	includes Neotropical records	Va	Micromoth	Plume Moths	Contiguous USA	native	x
200366	460155	63a0155	6157	Mountain Plume Moth	Pterophoridae	Pterophorinae	Adaina montanus (Walsingham, 1880)	(Aciptilus)	16mm [WS] [for Adaina montana] & 14-16mm [WS] [Adaina montana form declivis] (Barnes & Lindsey 1921a); 16mm [WS] (Forbes 1923); 15-16mm [WS] (Beadle & Leckie 2012); 7.5-8.5mm [FW] (Powell & Opler 2009)	CA (types); CA (Powell & Hsu 2004); AK (Ferris et al 2012); ME [for Adaina declivis Meyrick] (Brower 1983); NS [for Adaina montana form declivis] (Ferguson 1975); CA NY CO ON (Powell & Opler 2009); AB MB (Pohl et al 2014); Mount Shasta CA & NY [for Adaina montana] & ON MB CO [for Adaina montanus form declivis] (Barnes & Lindsey 1921a); AB MB ON QC NB (Hausmann et al 2009); MI (Voss 2002); MI (Nie…		CA NY CO AK ME MI MT & BC AB MB ON QC NB NS PE	NE MA MW RM PW AK	NE MA GL RM PW AK	Forbes 1923, McDunnough 1936b	x	Adaina montana form declivis (Meyrick); Pterophorus declivis Meyrick 1913	1	4	Asteraceae	Aster[unresolved] Solidago Symphyotrichum[=Aster] Xanthium	.[unassignedAster]..Solidago..Symphyotrichum..Xanthium.	flowers of Asteraceae (Powell & Opler 2009)	Robinson et al 2002; Forbes 1923; Powell & Opler 2009 (NOT-Centaurea NOT-Knautia NOT-Helianthus);	range reported here limited to USA & Canada, but may extend farther south	Va	Micromoth	Plume Moths	Contiguous USA, Canada & AK	native	x
200367	460158	63a0158	6160.1	X	Pterophoridae	Pterophorinae	Adaina perplexus (Grossbeck, 1917)	(Pterophorus)	11-14mm [WS] (Matthews et al 2012); 12-14mm [WS] (Gielis 2011)	Monroe and Sarasota counties FL (Matthews et al 2012); Bahamas, Cuba, southern FL (Matthews et al 2019); = FL		FL	SE	SE		x		1	1	Asteraceae	Melanthera	.Melanthera.	leaves (Matthews et al 2012)	Matthews et al 2012 (Melanthera nivea[=Melanthera aspera]); Matthews et al 2019 (Melanthera nivea[=Melanthera aspera])	includes Neotropical records	Va	Micromoth	Plume Moths	Contiguous USA	native	x
200368	460159	63a0159	6160.2	X	Pterophoridae	Pterophorinae	Adaina primulacea Meyrick, 1929	(Adaina)	13mm [WS] (Gielis 2011)	FL & regions south (Matthews & Maharajh 2009); = FL		FL	SE	SE		x		1	1	Asteraceae	Chromolaena	.Chromolaena.	stem galls (Matthews & Maharajh 2009); mines young stem & shoots before initiating gall (Eiseman 2020);	Matthews & Maharajh 2009 (Chromolaena odorata); Diaz et al 2015	includes Neotropical records	Va	Micromoth	Plume Moths	Contiguous USA	native	x
200369	460153	63a0153	6155.1	Three-Dotted Plume Moth	Pterophoridae	Pterophorinae	Adaina simplicius (Grossbeck, 1917)	(Pterophorus)	10mm [WS] (Leckie & Beadle 2018); 18-20mm [WS] (Gielis 2011)	MS (Matthews 2010a); northcentral FL (Austin 2010); Trinidad PR AL FL MS (Matthews et al 2012); AL (MEM 2006); southern FL & western MS [in southeast] (Leckie & Beadle 2018); southeastern USA, Cuba, The Bahamas, Brazil, Costa Rica, Ecuador, Paraguay, and Puerto Rico (Matthews et al 2019); = AL FL MS		AL FL MS	SE	SE GS		x		1	4	Asteraceae	Carphephorus Conoclinium Neurolaena Pluchea	.Carphephorus..Conoclinium..Neurolaena..Pluchea.		Matthews et al 2012 (Carphephorus sp., Conoclinium sp., Pluchea sp.); Matthews & Lott 2005 (Carphephorus odoratissimus., Carphephorus paniculatus, Conoclinium coelestinum, Pluchea odorata); Matthews et al 2019 (Carphephorus sp., Conoclinium sp., Pluchea sp., in The Bahamas larvae bore in the flower heads of Neurolaena lobate[=Pluchea symphytifolia])	includes Neotropical records	Va	Micromoth	Plume Moths	Contiguous USA	native	x
200370	460162	63a0162	6160.5	X	Pterophoridae	Pterophorinae	Adaina thomae (Zeller, 1877)	(Leioptilus)	13mm [WS] (Gielis 2011)	on list (Matthews 2010c); Virgin Islands, St. Thomas, Mexico Brazil PR (Gielis 2011); Brazil, Mexico, Puerto Rico, the Virgin Islands, Monroe County FL (Matthews et al 2012); Bahamas, Cuba, Puerto Rico, the Virgin Islands, FL (Matthews et al 2019); = FL		FL	SE	SE		x						NULL	unknown host plant (Gielis 2011)		includes Neotropical records	NULL	Micromoth	Plume Moths	Contiguous USA	native	x
200371	460154	63a0154	6156	X	Pterophoridae	Pterophorinae	Adaina zephyria Barnes & Lindsey, 1921	(Adaina)	14-17mm [WS] (Barnes & Lindsey 1921a); 14-16mm [WS] (Gielis 2011)	CA (types) San Diego CA (Barnes & Lindsey 1921a); CA (Powell & Hsu 2004); = CA		CA	PW	PW		x						NULL	unknown host plant (Gielis 2011)		range reported here limited to USA & Canada, but may extend farther south	NULL	Micromoth	Plume Moths	Contiguous USA	native	x
200372	800193	80a0116	5708	X	Pyralidae	Phycitinae	Adanarsa intransitella (Dyar, 1905)	(Rhodophaea)	16-19mm [WS] (Heinrich 1956)	NM AZ (types); NM AZ (Dyar 1905a); NM AZ (Neunzig 1990); = NM AZ		NM AZ	SW	SW		x						NULL			range reported here limited to USA & Canada, but may extend farther south	NULL	Micromoth	Snout Moths, Phycitine Moths	Contiguous USA	native	x
200373	ooo	21a0109	229.1	X	Adelidae	Adelinae	Adela astrella Walsingham, 1915	(Adela)	10.5-14.0mm [WS] (Davis & Medeiros 2023)	Mexico (types); most of Mexico, Cochise County & AZ Brewster County TX (Davis & Medeiros 2023); = AZ TX		AZ TX	SW	SW		x	Adela lithopola Walsingham, 1915					NULL		Davis & Medeiros 2023 (unknown);	includes Neotropical records	NULL	Micromoth	Longhorned Fairy Moths	Contiguous USA	native	x
200374	ooo	21a0116	228.1	X	Adelidae	Adelinae	Adela austrina Davis & Medeiros, 2023	(Adela)	12.2-15.5mm [WS] (Davis & Medeiros 2023)	Mexico (types); Costa Rico, Mexico, Cochise County AZ (Davis & Medeiros 2023); = AZ		AZ	SW	SW		x						NULL		Davis & Medeiros 2023 (adult association with Stevia serrata);	includes Neotropical records	NULL	Micromoth	Longhorned Fairy Moths	Contiguous USA	native	x
200375	210117	21a0106	227	Southern Longhorn Moth	Adelidae	Adelinae	Adela caeruleella Walker, 1863	(Adela)	6-8mm [TL] (Leckie & Beadle 2018); 14mm [WS] [for Adela bella] (Forbes 1923); 6-7mm [WS] (Davis & Medeiros 2023)	unknown, not Australia [KY type for Adela bella] [TX type for Adela chalybeis & Adela iochora] [LA type for Adela aeruginosella] (types); southern NJ & OH to TX [for Adela bella Chambers] (Forbes 1923); widespread in eastern North America QC in eastern coastal states to northwestern FL & AL, OH KY TN & central TX [for Adela bella Chambers] & LA [for Adela aeruginosella] (Powell 1969); QC to FL & …		MA NY CT RI NY PA NJ DE MD VA NC SC GA FL AL MS LA WV KY TN MO KS OH TX & QC	NE MA SE MW SW	NE MA SE GS LM UM PS SW		x	Adela aeruginosella Walsingham 1890; Adela bella Chambers 1873; Adela chalybeis Zeller 1873; Adela iochora Zeller 1877; Adela iochroa [misspelling]					NULL		Davis & Medeiros 2023 (unknown);	includes Neotropical records	NULL	Micromoth	Longhorned Fairy Moths	Contiguous USA & Canada	native	x
200376	210116	21a0111	226	X	Adelidae	Adelinae	Adela eldorada Powell, 1969	(Adela)	5.5-7.5mm [FW] (Powell & Opler 2009); 11.5-14.5mm [WS] (Davis & Medeiros 2023)	CA, Kern County (types); west slope of Sierra Nevada CA (Powell 1969); CA (Powell & Hsu 2004); central & southern Sierra Nevada foothills (Powell & Opler 2009); Sierra Nevada of CA from Butte County south to Kern County (Davis & Medeiros 2023); = CA		CA	PW	PW		x						NULL		Davis & Medeiros 2023 (unknown);	range reported here limited to USA & Canada, but may extend farther south	NULL	Micromoth	Longhorned Fairy Moths	Contiguous USA	native	x
200377	210114	21a0112	224	X	Adelidae	Adelinae	Adela flammeusella Chambers, 1876	(Adela)	5-6mm [FW] (Powell & Opler 2009); 9.5-13mm [WS] (Davis & Medeiros 2023)	CA [CA type for Adela lactimaculella] (types); southern WA through foothills & interior valleys of most of cismontane California, records lacking for OR (Powell 1969); CA (Powell & Hsu 2004); CA (Powell & Opler 2009); the extreme western United States at elevations mostly below 2,000, WA to San Diego County CA, including OR (Davis & Medeiros 2023); = CA WA OR		CA WA OR	PW	PW		x	Adela flamensella Chambers 1878 [misspelling]; Adela flammensella [misspelling]; Adela flamensella Chambers 1878; Adela flammensella Kearfott 1903; Adela lactimaculella Walsingham 1880					NULL		Powell & Opler 2009 (associated with Castilleja sp., Orthocarpus sp.); Davis & Medeiros 2023 (Unknown, adult association with Orthocarpus);	range reported here limited to USA & Canada, but may extend farther south	NULL	Micromoth	Longhorned Fairy Moths	Contiguous USA	native	x
200378	210112	21a0114	222	Opler’s Longhorn Moth	Adelidae	Adelinae	Adela oplerella Powell, 1969	(Adela)	4.5-5.5mm [FW] (Powell & Opler 2009); 10-12mm [WS] (Davis & Medeiros 2023)	Marin County CA (types); CA (Powell 1969); CA (Powell & Hsu 2004); San Francisco area CA (Powell & Opler 2009); CA, within the general San Francisco Bay area from Marin County to Santa Clara County (Davis & Medeiros 2023); = CA		CA	PW	PW		x						NULL		Davis & Medeiros 2023 (unknown);	range reported here limited to USA & Canada, but may extend farther south	NULL	Micromoth	Longhorned Fairy Moths	Contiguous USA	native	x
200379	210109	21a0104	219	X	Adelidae	Adelinae	Adela punctiferella Walsingham, 1890	(Adela)	3.8-4.6mm [FW] (Powell & Opler 2009); 8.6-10.5mm [WS] (Davis & Medeiros 2023)	Los Angeles County CA (types); semi-arid parts of CA & southern NV (Powell 1969); CA (Pratt 2000); CA (Powell & Hsu 2004); NV (Allred 1969); Mohave desert north along island coast foothills to Lake County CA (Powell & Opler 2009); occurring in semiarid parts of CA & southern NV to AZ (Davis & Medeiros 2023); = CA AZ NV		CA AZ NV	PW	PW		x						NULL		Davis & Medeiros 2023 (unknown);	range reported here limited to USA & Canada, but may extend farther south	NULL	Micromoth	Longhorned Fairy Moths	Contiguous USA	native	x
200380	210119	21a0108	229	Willow Fairy Moth	Adelidae	Adelinae	Adela purpurea Walker, 1863	(Adela)	7-8mm [TL] (Beadle & Leckie 2012); 14-15mm [WS] (Covell 1984); 14mm [WS] (Forbes 1923); 12-15mm [WS] (Davis & Medeiros 2023)	ON [MA type for Adela biviella] (types); southeastern Canada & northeastern USA (Beadle & Leckie 2012); widespread in Boreal North America, YT through southern provinces of Canada to QC & south to NJ (Powell 1969); NH (Shaw 1905); AK (Ferris et al 2012); VT (Grehan et al 1995b); ME (Brower 1984); NS to NJ west to MB (Covell 1984); MI (Nielsen 1998); AK YT BC AB SK MB ON QC LB NB NS (Pohl 2018e); …		ME NH VT MA CT RI NY PA NJ MI AK & YT BC AB SK MB ON QC NL NB NS LB[NL]	NE MA MW AK	NE MA GL AK	Arnett 2001	x	Adela biviella Zeller 1873	1	1	Salicaceae	Salix	.Salix.	pussy willow blossoms (JB Smith 1899)	JB Smith 1899 (Salix sp.[=blooms of pussy willow]); Davis & Medeiros 2023 (quotes Salix record);	range reported here limited to USA & Canada, but may extend farther south	Va	Micromoth	Longhorned Fairy Moths	Contiguous USA, Canada & AK	native	x
200381	210118	21a0115	228	Ridings' Fairy Moth	Adelidae	Adelinae	Adela ridingsella Clemens, 1864	(Adela)	4-6mm [TL] (Leckie & Beadle 2018); 7-8mm [TL] (Beadle & Leckie 2012); 13mm [WS] (Forbes 1923); 10.8-16.0mm [WS] (Davis & Medeiros 2023)	VA [KY type for Dicte corruscifasciella] [OH Adela schlaegeri] (types); ME to mountains of NC (Forbes 1923); southeastern Canada & northeastern USA (Beadle & Leckie 2012); widespread in eastern North America, NS PN & QC, ME to PA & mountains of NC, including VA NJ (Powell 1969); KS (Crevecoeur ‎1919) [disregard for now]; VT (Grehan et al 1995b); MI (Profant 1991); ME NH (Brower 1984); IL - state …	[fugitive] KS	ME NH VT MA CT RI NY PA NJ DE MD VA NC TN MI IL IA AL MS OH WV & QC ON NS	NE MA SE MW	NE MA SE GS UM LM GL	Smith 1899	x	Dicte corruscifasciella Chambers 1873; Adela schlaegeri Zeller 1873; Adela coruscifasciella [misspelling]	1	2	Vitaceae	Parthenocissus Vitis	.Parthenocissus..Vitis.		Davis & Medeiros 2023 (uncomfirmed reports for Parthenocissus quinquefolia, Vitis sp.);	range reported here limited to USA & Canada, but may extend farther south	Va	Micromoth	Longhorned Fairy Moths	Contiguous USA & Canada	native	x
200382	210111	21a0107	221	X	Adelidae	Adelinae	Adela septentrionella Walsingham, 1880	(Adela)	4.5-5.7mm [FW] (Powell & Opler 2009); 9.5-12.0mm [WS] (Davis & Medeiros 2023)	CA (types); widespread in the Pacific Coast states from southern BC & northwestern ID to Transverse Range in southern CA (Powell 1969); CA (Powell 2004); CA (Powell & Hsu 2004); BC to central CA (Powell & Opler 2009); BC (Pohl 2018e); southern CA north to southern BC, including ID WA OR (Davis & Medeiros 2023); = infer: WA OR CA ID & BC		WA OR CA ID & BC	PW RM	RM PW		x	Adela septentrionelis [misspelling]; Adela septentrionelis McDunnough 1927	1	1	Rosaceae	Holodiscus	.Holodiscus.		Benedictis et al 1990 (Holodiscus discolor); Davis & Medeiros 2023 (oviposites in buds of Holodiscus sp., Holodiscus discolor);	range reported here limited to USA & Canada, but may extend farther south	Va	Micromoth	Longhorned Fairy Moths	Contiguous USA & Canada	native	x
200383	210110	21a0105	220	X	Adelidae	Adelinae	Adela singulella Walsingham, 1880	(Adela)	3.7-5mm [FW] (Powell & Opler 2009); 8.8-11.3mm [WS] (Davis & Medeiros 2023)	Mendocino County CA (types); Mendocino, Napa & Marin Counties to west slope of Sierra Nevada south to San Gabriel Mountains (Powell 1969); CA (Powell & Hsu 2004); north of San Francisco CA (Powell & Opler 2009); southern Mendocino, Napa & northern Marin Counties CA (Davis & Medeiros 2023); = CA		CA	PW	PW		x		1	1	Polemoniaceae	Gilia	.Gilia.		Powell & Opler 2009 (Gilia capitata, Gilia achilleifolia); Davis & Medeiros 2023 (oviposition records on Gilia achilleifolia, Gilia capitata);	range reported here limited to USA & Canada, but may extend farther south	Va	Micromoth	Longhorned Fairy Moths	Contiguous USA	native	x
200384	210113	21a0113	223	X	Adelidae	Adelinae	Adela thorpella Powell, 1969	(Adela)	6-7mm [FW] (Powell & Opler 2009); 12-13.5mm [WS] (Davis & Medeiros 2023)	Contra Costa County CA (types); CA (Powell 1969); CA (Powell & Hsu 2004); CA (Powell & Opler 2009); primarily at lower elevations of coastal ranges from El Dorado & Lake counties to south as San Diego County CA (Davis & Medeiros 2023); = CA		CA	PW	PW		x		1	1	Papaveraceae	Platystemon	.Platystemon.		Powell & Opler 2009 (Platystemon termini[=Platystemon californicus]); Davis & Medeiros 2023 (unknown);	range reported here limited to USA & Canada, but may extend farther south	Va	Micromoth	Longhorned Fairy Moths	Contiguous USA	native	x
200385	210115	21a0110	225	X	Adelidae	Adelinae	Adela trigrapha Zeller, 1876	(Adela)	5.5-6.2mm [FW] (Powell & Opler 2009); 10-15mm [WS] (Davis & Medeiros 2023)	CA (types); southern BC to southern CA, including parts of WA OR (Powell 1969); CA (Powell 2004); CA (Powell & Hsu 2004); Vancouver Island to southern CA (Powell & Opler 2009); BC (Pohl 2018e); ranges widely through much of the western coastal areas of North America, BC to San Diego County CA, including OR (Davis & Medeiros 2023); = CA WA OR & BC		CA WA OR & BC	PW	PW		x	Adela trifasciella Chambers 1876; Adela fasciella Chambers 1876	1	1	Polemoniaceae	Leptosiphon[=Linanthus]	.Leptosiphon.		Powell 2004 (Linanthus[unresolved] - same author lists species in later publication); Powell & Opler 2009 (Linanthus androsaceus, Linanthus bicolor); Davis & Medeiros 2023 (oviposition records on Leptosiphon androsaceus[=Linanthus androsaceus], Leptosiphon bicolor[=Linanthus bicolor]);	range reported here limited to USA & Canada, but may extend farther south	Va	Micromoth	Longhorned Fairy Moths	Contiguous USA & Canada	native	x
200386	890031	890031	7714.5	X	Saturniidae	Ceratocampinae	Adeloneivaia isara (Dognin, 1905)	(Adelocephala)	39-52mm [WS] (Dognin 1905)	San Salvador [El Salvador] (types); San Salvador (Dognin 1905); extreme southern AZ (Tuskes et al 1996); AZ (Walsh 2011); = AZ		AZ	SW	SW		x		1	1	Fabaceae	Lysiloma	.Lysiloma.		Tuskes et al 1996	includes Neotropical records	Va	Macromoth	Emperor Moths	Contiguous USA	native	x
200387	770598	77a0765	4526.1	Spot-Celled Sister	Nymphalidae	Limenitidinae	Adelpha basiloides (Bates, 1865)	(Heterochroa)	57-64mm [WS] (Neck 1996)	very rare stray to TX (Brock & Kaufman 2003); TX (Knudson & Bordelon 1999); rare strays to Rio Grande Valley TX (Neck 1996); TX, Mexico to northern Venezuela & western Ecuador (Warren et al 2012); = [strays] TX	[strays] TX	[strays]	SW	SW		x	Adelpha caelia Fruhstorfer 1915; Adelpha lativittata Staudinger 1886; Heterochroa lemnia Felder & Felder 1867; Heterochroa lydia Butler 1865	1	7	Rubiaceae	Alibertia Amaioua Augusta[=Lindenia] Bertiera Faramea[=Framea] Ixora Randia	.Alibertia.,Amaioua.,Augusta..Bertiera.,Faramea..Ixora.Randia.		DeVries 1987; Beccaloni et al 2008 (Tropical host plants: Alibertia edulis, Amaioua corymbosa, Augusta rivalis[=Lindenia rivalis], Bertiera guianensis, Faramea sp., Ixora floribunda, Ixora nicaraguensis, Randia aculeata)	includes Neotropical records	Va	Butterfly -stray	Brush-footed Butterflies, Sisters, Brushfooted Butterflies	stray - Contiguous USA	native	x
200388	770600	77a0763	4526.3	California Sister	Nymphalidae	Limenitidinae	Adelpha californica (Butler, 1865)	(Heterochroa)	63mm [WS] [for Adelpha bredowii "California Sister"] (JC Miller & Hammond 2003)	OR WA CA (Brock & Kaufman 2003); NV (Austin & Leary 2008); Baja California, CA OR WA & western NV (Prudic et al 2008); CA & NV in Sierra Nevada (Davenport 2020); OR (Warren & Herrera 2005); [Adelpha bredowii separated into a Pacific west - Adelpha californica, Mexican - Adelpha bredowii & southwestern species which stays or migrates north - Adelpha eulalia (Prudic et al 2008)]; = OR WA CA NV		OR WA CA NV	PW	PW	Pyle 1981 [for Adelpha bredowii]	x	[Adelpha bredowii is not a synonym but a full species known from Mexico - CA WA OR NV records belong here]]	1	1	Fagaceae	Quercus	.Quercus.		Abbot & Smith 1797 [for Adelpha bredowii californica] (Quercus sp.); Robinson et al 2002 [for Adelpha bredowii californica] (Quercus chrysolepis); Freeman 1958 [for Adelpha bredowii californica] (Quercus agrifolia, Quercus vacciniifolia); Allen et al 2005; Brock & Kaufman 2003; JC Miller & Hammond 2003 [for Adelpha bredowii] (Quercus chrysolepis, Chrysolepis chrysophylla); Warren & Herrera 2005 (…	range reported here limited to USA & Canada, but may extend farther south	Va	Butterfly	Brush-footed Butterflies, Sisters, Brushfooted Butterflies	Contiguous USA	native	x
200389	770599	77a0762	4526.2	Arizona Sister	Nymphalidae	Limenitidinae	Adelpha eulalia (Doubleday, [1848])	(Limenitis)	70-92mm [WS] [for Adelpha bredowii] (Neck 1996)	Mexico (types); TX NM AZ CO UT NV CA OR [for Adelpha bredowii Geyer] (Allen et al 2005); CA OR NV UT CO AZ NM TX strays to ID NE KS OK [for Adelpha bredowii] (Glassberg 2017a); NV UT CO NM AZ TX & panhandle of OK (Brock & Kaufman 2003); TX [for Adelpha bredowii eulalia] (Knudson & Bordelon 1999); KS [for Adelpha bredowii] (Schwilling & Ely 1991); NM [for Limenitis bredowii bredowii] (Cary & Holla…	[strays] NE ID KS	NV UT CO NM AZ TX OK	PW SW RM MW	SW RM PW PS		x	[Adelpha bredowii is not a synonym but a full species known from Mexico - Southwestern records & northward strays records belong here]	1	1	Fagaceae	Quercus	.Quercus.	larvae eat leaves (Scott 2020)	Robinson et al 2002 [for Adelpha bredowii eulalia] (Quercus chrysolepis); Brock & Kaufman 2003 (Quercus chrysolepis); Scott 2020 (Quercus gambelii, Quercus turbinella); Beccaloni et al 2008 [for Adelpha bredowii eulalia] (Tropical host plants: Quercus sp.)	includes Neotropical records	Va	Butterfly	Brush-footed Butterflies, Sisters, Brushfooted Butterflies	Contiguous USA	native	x
200390	770597	77a0764	4526	Band-Celled Sister, Mexican Sister	Nymphalidae	Limenitidinae	Adelpha fessonia (Hewitson, 1847)	(Heterochroa)	64-70mm [WS] (Neck 1996); 51-64mm [WS] (Pyle 1981)	"regular stray" to TX (Brock & Kaufman 2003); TX (Knudson & Bordelon 1999); regular strays to Rio Grande Valley TX (Neck 1996); southern TX, Mexico to western Panama (Warren et al 2012); = [strays] TX	[strays] TX	[strays]	SW	SW		x	Adelpha fessonia fessonia (Hewitson)	2	2	Cannabaceae[Ulmaceae] Rubiaceae	Celtis Randia	.Celtis..Randia.		Brock & Kaufman 2003; Scott 1986a; Neck 1996 (Celtis laevigata, Celtis lindheimeri & Central American host record: Randia); Beccaloni et al 2008 [for Adelpha fessonia fessonia] (Tropical host plants: Randia aculeata[=Randia karstenii], Randia armata, Randia echinocarpa, Randia monantha)	includes Neotropical records	Va	Butterfly -stray	Brush-footed Butterflies, Sisters, Brushfooted Butterflies	stray - Contiguous USA	native	x
200391	933642	933642	10991.1	X	Noctuidae	Noctuinae	Adelphagrotis carissima (Harvey, 1875)	(Agrotis)	16mm [FW] (Crabo et al 2014)	CA (types); known only from 4 specimens from Marin & Sonoma Counties, CA (Lafontaine 1998); single specimen from western OR, & CA near San Francisco (Crabo et al 2014); CA (Powell 2012); = CA OR		CA OR	PW	PW		x						NULL			range reported here limited to USA & Canada, but may extend farther south	NULL	Macromoth	Owlet Moths	Contiguous USA	native	x
200392	933641	933641	10991	X	Noctuidae	Noctuinae	Adelphagrotis indeterminata (Walker, 1865)	(Xylina)	14-15mm [FW] (Powell & Opler 2009); 14-16mm [FW] (Crabo et al 2014)	BC CA (types); BC south through northern ID, western MT, WA & OT to southern CA (Lafontaine 1998); BC (Lowery & Mostafa 2010); southern BC, northern ID & western MT to southern CA (Powell & Opler 2009); CA (Powell 2004); CA (Brown & Bash 2000); WA (Landolt et al 2011a); OR (Parsons et al 1991); BC WA OR ID south through CA (Crabo et al 2014); BC (Lafontaine & Troubridge 1998); CA (Powell 2012); C…		ID MT WA OR CA & BC	PW RM	RM PW		x	Agrotis innotabilis Grote 1874; Agrotis washingtoniensis Grote 1881	5	7	Caprifoliaceae Rhamnaceae Rosaceae Salicaceae Vitaceae	Ceanothus Holodiscus Rubus Spiraea Salix Symphoricarpos Vitis	.Ceanothus..Holodiscus..Rubus..Spiraea..Salix..Symphoricarpos..Vitis.	polyphagous on deciduous shrubs (Poole 1989); generalist on many kinds of hardwoods (Crabo et al 2014)	McFarland 1965; Lafontaine 1998; Poole 1989; Lowery & Mostafa 2010; Crabo et al 2014 (Ceanothus sp., Holodiscus sp., Rubus sp., Spiraea sp., Salix sp., Symphoricarpos sp.); JC Miller & Hammond 2003 (Ceanothus integerrimus, Ceanothus velutinus, Holodiscus discolor, Symphoricarpos albus)	range reported here limited to USA & Canada, but may extend farther south	Va	Macromoth	Owlet Moths	Contiguous USA & Canada	native	x
200393	933640	933640	10989	X	Noctuidae	Noctuinae	Adelphagrotis stellaris (Grote, 1880)	(Agrotis)	15-17mm [FW] (Crabo et al 2014)	west coast from BC to southern CA, west to Cascade Mountains (Lafontaine 1998); BC western WA & OR - south to western CA to Monterey Bay (Crabo et al 2014); north-central Olympic National Park, WA (Mustelin et al 2018); BC (Lafontaine & Troubridge 1998); CA (Powell 2005a) ; CA (Powell 2004); BC (Schmidt et al 2018g); = WA OR CA & BC		WA OR CA & BC	PW	PW		x	Agrotis quarta Grote 1881 [Hodges #10990]	6	11	Caprifoliaceae Cornaceae Ericaceae Pinaceae Rhamnaceae Rosaceae	Cornus Ceanothus Frangula Holodiscus Oemleria Physocarpus Rhamnus Rubus Symphoricarpos Tsuga Vaccinium	.Cornus..Ceanothus..Frangula..Holodiscus..Oemleria..Physocarpus..Rhamnus..Rubus..Symphoricarpos..Tsuga..Vaccinium.	polyphagous on deciduous shrubs (Poole 1989); generalist on many kinds of hardwoods (Crabo et al 2014)	Lafontaine 1998; Robinson et al 2002; Poole 1989; Crabo et al 2014 (Ceanothus sp., Cornus sp., Holodiscus sp., Oemleria sp., Physocarpus sp., Rhamnus sp., Rubus sp., Symphoricarpos sp.); JC Miller & Hammond 2003 (Ceanothus velutinus, Cornus nuttallii, Frangula purshiana[=Rhamnus purshiana], Holodiscus discolor, Physocarpus capitatus, Rubus armeniacus[= Rubus discolor])	range reported here limited to USA & Canada, but may extend farther south	Va	Macromoth	Owlet Moths	Contiguous USA & Canada	native	x
200394	800482	80a0405	5890	Rusty-Banded Adelphia	Pyralidae	Phycitinae	Adelphia petrella (Zeller, 1846)	(Pempelia)	10-13mm [TL] (Leckie & Beadle 2018); 20-27mm [WS] (Heinrich 1956); 20-25mm [WS] (Forbes 1923); 9.0-11.5mm [FW] (Neunzig 2003a)	North America (types); southeastern USA west to central TX including NC AL FL, also DC NJ & IA (Neunzig 1979); southeastern USA west to central TX including NJ IA VA NC SC FL TN OK TX (Neunzig 2003a); NJ to FL, IA to TX (Heppner 2007); GA - NJ to CO & south (Adams 2013); TX (Blanchard et al 1985); AL (Van Zandt et al 2014); TX (Knudson & Bordelon 1999); AL FL MS (MEM 2006); AR (Lovely & Ettman 20…		NJ DE MD VA NC SC GA FL AL MS LA WV KY TN OH IN IL IA MO AR KS OK TX	SE MW MA SW	MA SE GS LM UM PS SW	Forbes 1923, Heinrich 1956	x	Nephopteryx hapsella Hulst 1887; Nephopteryx rubiginella Walker 1863; Nephopteryx rufinalis Walker 1863	1	3	Fabaceae	Chamaecrista Mimosa Lespedeza	.Chamaecrista..Mimosa..Lespedeza.		Neunzig 1979 (Chamaecrista deeringiana, Chamaecrista fasciculata, Chamaecrista nictitans ssp. nictitans, Chamaecrista nictitans ssp. nictitans var. aspera, Mimosa microphylla[=Mimosa quadrivalvis var. angustata], Lespedeza repens); Neunzig 2003a (Chamaecrista nictitans ssp. nictitans var. aspera[=Cassia aspera], Chamaecrista deeringiana[=Cassia deeringiana], Chamaecrista fasciculata[=Cassia fasci…	range reported here limited to USA & Canada, but may extend farther south	Va	Micromoth	Snout Moths, Phycitine Moths	Contiguous USA	native	x
200395	890139	890139	7820.01	Blanchard's Sphinx	Sphingidae	Smerinthinae	Adhemarius blanchardorum Hodges, 1985	(Amplypterus)	43-53 [FW] (Hodges 1985a)	TX (types) Brewster County TX (Hodges 1985a); TX likely Mexico (Tuttle 2007); TX [misidentified as Amplypterus donysa (Druce)] (Blanchard 1973b); TX (Van Pelt 2002); TX (Knudson & Bordelon 1999); = TX		TX	SW	SW		x	Adhemarius donysa of authors not Druce 1889 [Hodges #7820] [extralimital]					NULL		Tuttle 2007 (unknown);	range reported here limited to USA & Canada, but may extend farther south	NULL	Macromoth	Hawk Moths, Sphinx Moths, Hornworms	Contiguous USA	native	x
200396	932925	932924.51	10269.1	X	Noctuidae	Noctuinae	Admetovis icarus Crabo & Schmidt, 2018	(Admetovis)	16-17mm [FW] (Crabo & Schmidt 2018)	CO (types) CO ID OR UT WA BC - mostly in Rocky Mountain region (Crabo & Schmidt 2018); Cascade Range WA (Mustelin et al 2020); = CO ID OR UT WA & BC		CO ID OR UT WA & BC	PW RM	RM PW		x						NULL			range reported here limited to USA & Canada, but may extend farther south	NULL	Macromoth	Owlet Moths	Contiguous USA & Canada	native	x
200397	932924	932924.5	10269	X	Noctuidae	Noctuinae	Admetovis oxymorus Grote, 1873	(Admetovis)	16-18mm [FW] (Powell & Opler 2009); 19-21mm [FW] (Crabo et al 2014)	CA CO BC MT (Godfrey 1972a); BC & MT south to CA AZ & CO (Powell & Opler 2009); BC WA OR ID - south to CA AZ UT CO (Crabo et al 2014); BC (Lafontaine & Troubridge 1998); CA (McFarland 1975); AZ (Walsh 2011); CO (Gillette 1898); between the Rocky Mountains and Pacific Coast including CA WA OR ID western MT & BC, records from UT & CO refer to Admetovis icarus (Crabo & Schmidt 2018); BC likely AB (S…		AZ ID MT WY NV OR WA CA & BC	PW RM	RM PW		x		1	1	Adoxaceae[Caprifoliaceae]	Sambucus	.Sambucus.	specialist on Sambucus (Crabo et al 2014)	McFarland 1975; Powell & Opler 2009 (Sambucus nigra); Crabo et al 2014 (Sambucus sp.)	range reported here limited to USA & Canada, but may extend farther south	Va	Macromoth	Owlet Moths	Contiguous USA & Canada	native	x
200398	932925	932924.52	10270	X	Noctuidae	Noctuinae	Admetovis similaris Barnes, 1904	(Admetovis)	18-20mm [FW] (Crabo et al 2014)	BC & ID south to southern CA & southwestern NM (Powell & Opler 2009); AZ (Walsh 2011); CA (Brown & Bash 2000); BC (Lafontaine & Troubridge 1998); CA (Powell 2012); BC WA OR ID - south to southern CA AZ & NM (Crabo et al 2014); southern CA, southern AZ to Pacific Northwest, including OR WA ID BC (Crabo & Schmidt 2018); BC (Schmidt & Pohl 2018d); Cascade Range WA (Mustelin et al 2020); = AZ CA OR W…		AZ CA OR WA ID & BC	PW SW RM	SW RM PW		x						NULL			range reported here limited to USA & Canada, but may extend farther south	NULL	Macromoth	Owlet Moths	Contiguous USA & Canada	native	x
200399	660042	57a0085	4684	X	Limacodidae	Limacodinae	Adoneta bicaudata Dyar, 1904	(Adoneta)	14-18mm [WS] (Dyar 1935); not stated (Forbes 1923)	DC MD NC (types); DC MD NC (Dyar 1904a); NJ MD NC (Dyar 1935); occurs locally in the east (Wagner 2005); GA - DC to NC (Adams 2013); DC area (Murphy et al 2011); VA (Seifert et al 2021); OH east NJ south to FL west to AL, rarely in WV (Cooley & Reardon 2022); = infer: OH PA NJ VA MD NC SC GA AL WV		OH PA NJ VA MD NC SC GA AL WV	MA SE MW	MA SE LM UM	Forbes 1923	x		2	2	Fagaceae Rosaceae	Prunus Quercus	.Prunus..Quercus.		Seifert et al 2021 (Prunus serotina, Quercus sp.)	range reported here limited to USA & Canada, but may extend farther south	Va	Micromoth	Slug-caterpillar Moths	Contiguous USA	native	x
200400	660040	57a0083	4682	X	Limacodidae	Limacodinae	Adoneta gemina Dyar, 1906	(Adoneta)	12-15mm [WS] (Dyar 1935)	southern TX (Dyar 1935); TX (Blanchard et al 1985); TX (Knudson & Bordelon 1999); = TX		TX	SW	SW		x						NULL			range reported here limited to USA & Canada, but may extend farther south	NULL	Micromoth	Slug-caterpillar Moths	Contiguous USA	native	x
200401	660041	57a0084	4683	X	Limacodidae	Limacodinae	Adoneta pygmaea Grote & Robinson, 1868	(Adoneta)	12-16mm [WS] (Dyar 1935)	middle TX (Dyar 1935); only TX (Holland 1916); TX (Bordelon 2012); TX (Knudson & Bordelon 1999); LA (MEM 2006); = TX LA		TX LA	SW SE	SW GS		x						NULL			range reported here limited to USA & Canada, but may extend farther south	NULL	Micromoth	Slug-caterpillar Moths	Contiguous USA	native	x
200402	660043	57a0086	4685	Purple-Crested Slug	Limacodidae	Limacodinae	Adoneta spinuloides (Herrich-Schäffer, 1854)	(Limacodes)	16-24mm [WS] (Covell 1984); 8-12mm [TL] (Beadle & Leckie 2012); 8-12mm [TL] (Leckie & Beadle 2018); 20mm [WS] (Forbes 1923); 13-18mm [WS] (Beutenmüller 1893); 15-26mm [WS] (Dyar 1935)	MO to southern QC south to FL & MS (Wagner 2005); DC (Gates et al 2012); NH NY MD NC FL TX (Dyar 1935); OK (Royer 2014); LA (Scholtens 2012a); NH & QC to NC (FL?), west to MO & MS (Covell 1984); QC to FL & IL to TX (Heppner 2007); NH (Brower 1983); OH (Rings et al 1987); OH (Summerville et al 1999); LA (Scholtens 2008); OK (Royer 2008); AR (Dodd et al 2011); MO (Lill et al 2006); northcentral FL …		NH MA CT RI NY PA NJ DE MD VA NC SC GA FL AL MS LA WV KY TN OH IN IL MN WI MI MO AR OK TX & ON QC	NE MA SE SW MW	NE MA SE GS LM UM GL SW	Tietz 1952, Forbes 1923	x	Adoneta spinuloides spinuloides (Herrich-Schäffer 1854) (Limacodes) [extralimital]; Adoneta spinuloides leucosigma (Packard 1865) (Cyclopteryx); Limacodes ferrigera Walker 1865; Limacodes nebulosa Wetherby 1875; Euclea ruptilinea Walker 1865; Adoneta voluta Clemens 1860	13	18	Adoxaceae[Caprifoliaceae] Annonaceae Betulaceae Ebenaceae Fagaceae Hamamelidaceae Juglandaceae Malvaceae[Tiliaceae] Myricaceae Nyssaceae[Cornaceae] Rosaceae Salicaceae Ulmaceae	Amelanchier Asimina Betula Carpinus Carya Castanea Diospyros Fagus Hamamelis Malus Myrica[unresolved] Nyssa Prunus Quercus Salix Tilia Viburnum Ulmus	.Amelanchier.Asimina.Betula.Carpinus.Carya.Castanea.Diospyros.Fagus.Hamamelis.Malus.Myrica.[unassigned].Nyssa.Prunus.Quercus.Salix.Tilia.Viburnum.Ulmus.	other woody plants (Wagner 2005)	Wagner 2005 (Betula sp., Carpinus caroliniana, Carya sp., Fagus sp., Myrica sp./Morella sp.[=bayberry], Nyssa sylvatica, Prunus sp., Quercus sp., Salix sp., Tilia sp.); JB Smith 1899; (Betula sp., Myrica sp./Morella sp.[=bayberry], Prunus sp.); Robinson et al 2002 (Malus sp., Prunus sp.); Wagner et al 1997 (Prunus sp., Quercus sp.); Shropshire 2010 (per. obs. on Viburnum sp.); Gates et al 2012 (C…	range reported here limited to USA & Canada, but may extend farther south	Va	Micromoth	Slug-caterpillar Moths	Contiguous USA & Canada	native	x
200403	770158	77a0329	4011	Sunrise Skipper	Hesperiidae	Hesperiinae	Adopaeoides prittwitzi (Plötz, 1884)	(Apaustus)	22-25mm [WS] (Neck 1996); 22-28mm [WS] (Pyle 1981)	western TX & extreme southern AZ & NM (Allen et al 2005) & (Brock & Kaufman 2003); Hidalgo County NM (Cary & Holland 1992); TX (Knudson & Bordelon 1999); Davis Mountains TX (Neck 1996); AZ, NM TX to Mexico (Warren et al 2012); = TX AZ NM		TX AZ NM	SW	SW		x		2	2	Caryophyllaceae Poaceae	Paspalum Scleranthus	.Paspalum..Scleranthus.		Allen et al 2005; Brock & Kaufman 2003; Neck 1996 (Paspalum distichum)	includes Neotropical records	Va	Skipper	Skipper	Contiguous USA	native	x
200404	620369	51a0369	3690	X	Tortricidae	Tortricinae	Adoxophyes furcatana (Walker, 1863)	(Dichelia)	18mm [WS] (Forbes 1923)	North America (types); east of Mississippi Valley north to southwestern penisular ON (Freeman 1958); NJ (JB Smith 1899); VA (Lam et al 2011); AR (Lovely & Ettman 2013); MA (Schaffner 1959); TN NC (Hausmann et al 2009); Mississippi Valley east to western NY (Forbes 1923); MT (Harp 2015); New England to PA & Mississippi River Valley (Baker 1972); ON with erroneous records from MB (Pohl & Dombroskie…		MA CT RI NY PA NJ MD VA NC WV KY TN OH IN IL MO AR MT MS & ON	NE MA SE MW RM	NE MA SE LM UM RM GS		x		1	1	Platanaceae	Platanus	.Platanus.		Robinson et al 2002	range reported here limited to USA & Canada, but may extend farther south	Va	Micromoth	Tortrix Leafroller Moths, Leafroller Moths	Contiguous USA & Canada	native	x
[truncated: 13,359 more rows]

## Sheet: READ ME
	Column (master list as curated by kjs)	Column (for web site - including spread sheet returns)	Header	Purpose/function	Practical function	Search (use the Find funtion to identify matches sequentially) [CONTROL+f]. Search can be used on entire or partial spreadsheet, column or any number of cells	Filter (use Data-Filter, to add to the top of column). Use to create a list of selected words or characters. Text Filter can select cells that contain or do not contain word or partial word, or create a numeric range, or use drop-down feature to select many cell codes. Filters each column separately. The Filter function can be used on multiple columns at the same time.
[truncated: 58 more rows]

[truncated: 3 more sheets: Citation search, CITE ME, Report updates & errata]
